# Supplementary material for: Temporal dynamics and transcriptional control using single-cell gene expression analysis
Source: Genome Biol. 2013 Oct 24;14(10):R118. doi: 10.1186/gb-2013-14-10-r118 (PMC4015031; doi:10.1186/gb-2013-14-10-r118)
Supplement: Additional file 3 — Normalized single-cell gene expression dataset (120 single cells × 8 time points). [file gb-2013-14-10-r118-S3.csv]

	BCL6	CBFB	CEBPB	CEBPD	EGR2	ELK1	ETS1	FLI1	FOS	FOSB	HOXA10	HOXA13	IRF8	JUN	KLF10	KLF13	LMO2	MAFB	MYB	MYEF2	NFATC1	NFATC2	NFE2L1	NFYA	NFYC	PPARD	PPARG	PRDM1	RREB1	RUNX1	RXRB	SMAD3	SMAD4	SNAI1	SNAI3	SP3	SPI1	SPIB	STAT1	TCF3	TCFL5	TFPT	TRIM28	UHRF1	VDR
0-1	8.6953699	9.1754934	8.4145353	11.4242863	3.7802696	9.1533566	5.9175946	11.581634	8.8553529	3.7802696	9.7706471	11.8465909	12.1730709	3.7802696	12.2514736	15.6202893	18.1660361	3.7802696	11.8214018	14.255352	7.2598218	9.7465897	10.9827522	23.3827941	17.8403334	12.8516918	3.7802696	3.7802696	23.6992843	17.5295179	12.0688554	12.0265519	11.1174675	7.6051959	3.7802696	13.7297732	14.4335158	9.8616866	12.6815901	12.1311011	10.7419366	8.8517444	12.9472126	13.7060081	8.3097131
0-2	14.0241672	8.2617432	12.6212516	11.3867288	4.0480262	10.8530089	4.0480262	13.9318724	4.0480262	4.0480262	9.1037495	12.5130396	9.0607782	10.6214694	10.5337202	13.3208019	21.2284836	8.9633873	10.3157565	11.9994712	4.0480262	10.4915603	4.0480262	14.786099	13.9358041	13.8686221	4.0480262	11.0949734	21.4112907	15.8605152	11.9863481	10.6282674	9.8545958	10.3333367	4.0480262	11.1633036	18.4298305	12.0434764	12.2575808	8.3737225	8.4722362	9.5712509	14.0301398	15.9133078	4.0480262
0-3	3.9539206	9.3483853	3.9539206	12.616369	3.9539206	3.9539206	7.1835561	10.6209559	3.9539206	3.9539206	11.8904599	13.6646566	16.4597607	10.5079723	14.4930035	13.6231512	19.6891462	3.9539206	13.2843689	3.9539206	3.9539206	12.0729901	10.5392537	15.687643	14.9123514	8.8542897	3.9539206	3.9539206	16.1813072	18.0150607	10.6079474	3.9539206	11.3687182	3.9539206	15.2990408	14.5099162	15.9618506	14.493007	12.2769243	10.6582688	9.6251122	9.5527483	13.5478473	18.9207062	3.9539206
0-4	8.603252	10.1646245	8.8250029	11.6437441	3.7025829	3.7025829	6.4154163	11.4962164	8.5780919	3.7025829	3.7025829	8.2084429	12.2623366	3.7025829	12.0726066	11.74097	16.1003497	8.2543704	11.8076842	10.5073827	7.2233968	11.7229262	9.2722871	18.6043529	15.2752336	8.4044177	12.8905946	8.2621466	14.6606306	15.8031861	11.7450895	9.4741045	10.3022746	7.3953905	10.6561491	12.5107958	15.2836907	10.8374948	10.2788508	13.2661063	8.6291317	3.7025829	11.7347579	12.3496672	8.3910763
0-5	3.8215293	9.0818561	6.6428617	11.9541107	9.7170601	7.2941686	3.8215293	11.080306	7.5924573	3.8215293	11.1128796	13.419446	12.0696552	11.2482126	13.8834643	11.6088966	21.2067565	3.8215293	10.9032354	10.0893143	3.8215293	11.1839699	11.7837457	19.3691123	16.0111237	8.5798321	11.4366211	10.5185648	17.294433	19.265027	11.2054835	8.2458678	9.5465357	3.8215293	10.2646312	12.5576537	13.3148931	11.1490129	12.9102796	13.3078299	8.6135659	7.252733	12.2562287	13.700334	3.8215293
0-6	17.8824481	13.2001094	10.8960199	13.378882	4.0419041	4.0419041	4.0419041	14.1282736	10.2488861	4.0419041	4.0419041	15.6529726	13.2027837	11.5654646	17.3651448	14.1146915	17.5776159	11.0565222	10.5187035	13.4860738	10.001153	14.8721066	11.6915938	13.4338035	4.0419041	14.4156091	12.730292	12.2871151	17.9046275	22.7147416	15.00454	13.8968032	11.6396869	4.0419041	22.3762036	14.183656	20.1184087	4.0419041	15.3814616	14.0867103	4.0419041	9.2019259	11.0847251	4.0419041	4.0419041
0-7	3.9008987	8.1247132	10.7500742	8.7502186	3.9008987	3.9008987	6.8361775	11.9682047	9.5582851	3.9008987	11.3139132	13.8425966	9.4351808	3.9008987	10.7979221	9.7817041	19.7392196	3.9008987	9.5314517	7.8226371	3.9008987	8.1336118	12.0322536	17.670553	13.1784	12.5575642	10.2564337	3.9008987	12.5731524	14.454786	3.9008987	9.7839852	9.9646815	8.4727367	3.9008987	9.9809181	13.2295535	3.9008987	10.5266352	9.9903188	7.5450719	3.9008987	13.5533321	21.4313957	7.9716406
0-8	3.996369	8.256181	11.9066584	10.5347083	3.996369	3.996369	3.996369	13.6974631	10.773807	3.996369	12.0710609	3.996369	12.4205361	3.996369	13.6398237	10.0395506	20.0295187	3.996369	10.0660113	9.1246163	3.996369	15.0825879	10.5397057	18.1328262	16.8543831	12.9135268	10.0342734	11.675677	15.827219	18.6373285	13.7851167	10.8555865	11.5464254	3.996369	3.996369	10.9747339	14.4407816	12.8055663	11.0398234	10.228764	7.9929306	8.9653606	13.6939527	15.8176317	7.2949376
0-9	11.1538215	7.9297977	9.0497446	10.2156778	3.9472486	3.9472486	7.220674	11.0190472	10.7687071	3.9472486	3.9472486	16.2181771	13.8400158	3.9472486	12.9299988	13.6513083	18.2128797	3.9472486	9.4403332	9.5194792	3.9472486	12.3299715	10.5789754	17.0405328	15.3126129	11.7451273	14.1437427	9.2853645	14.352661	13.7986089	3.9472486	3.9472486	11.090504	9.9156164	3.9472486	11.5245014	16.5653304	3.9472486	9.6930518	9.2223884	7.9730841	3.9472486	13.4719506	14.7353827	9.16906
0-10	9.7148835	10.3547909	3.7559847	11.4052551	3.7559847	3.7559847	6.9281713	11.8945785	8.5732863	3.7559847	9.5860603	11.2958289	15.1306639	8.2539579	14.7269788	12.827992	19.0472317	3.7559847	13.3251561	12.8318842	3.7559847	9.3244031	10.3325435	23.2483559	18.7912037	11.4830838	10.7138211	3.7559847	20.030444	17.1634352	11.3966407	11.1193246	11.2138062	8.0429574	11.8811749	13.0774771	16.0779405	3.7559847	12.4491057	14.1810351	9.9656402	9.5602995	14.1851076	12.3822198	8.8996403
0-11	8.8323583	9.7094971	9.7623276	10.5456335	3.5107244	9.286044	5.4565494	11.2347348	12.6961202	8.1334464	9.2563247	11.1481629	11.6057133	6.6188049	7.0412985	10.5984468	13.7939047	12.0681023	13.3670533	9.7031462	6.7173029	10.0088648	11.9309683	14.268445	10.8722383	11.1236314	3.5107244	7.4299645	15.5953142	15.0216073	10.9746927	13.4277388	10.8462937	3.5107244	3.5107244	11.1779063	12.0089095	3.5107244	11.5370249	8.3304876	7.1924155	8.9969015	13.7929107	11.9386414	9.7202222
0-12	10.912913	9.0765771	10.6675535	12.9746474	3.9844596	3.9844596	7.7669967	12.8850287	10.729882	3.9844596	3.9844596	11.8233894	14.848673	3.9844596	12.5582722	11.56688	18.9449064	3.9844596	10.1726775	9.2031111	3.9844596	9.1651858	10.654521	15.8534963	13.1766893	12.9157279	11.304849	3.9844596	10.0471979	14.8162756	12.3242107	11.0911219	11.3150689	3.9844596	3.9844596	11.6632716	16.8770335	13.3804213	12.5762941	11.8995376	3.9844596	7.8549133	12.4516556	23.0834658	3.9844596
0-13	8.8361306	8.1889785	8.5550856	11.4598069	3.7483701	8.4030752	6.1011433	10.582852	8.9309646	3.7483701	11.7208757	10.0364668	13.4126113	3.7483701	11.8177349	11.7089158	18.424645	3.7483701	10.492615	10.7455925	3.7483701	15.0165448	10.4405836	19.6846966	14.6351992	10.0072713	12.3730294	9.2826533	13.9278077	17.0430131	13.6594462	8.3665884	9.8991771	3.7483701	12.6815594	14.6942782	14.0347232	12.9561342	11.6150537	15.1515199	9.6446402	8.5290726	15.1231699	14.4066054	3.7483701
0-14	3.9100614	8.6930931	11.308359	8.6278782	3.9100614	3.9100614	3.9100614	8.6957591	9.5289778	3.9100614	10.4591465	10.7508203	11.2789779	3.9100614	11.4242982	13.3940444	14.676933	3.9100614	9.195247	9.0950711	3.9100614	11.9126636	10.4150927	16.615526	12.7301419	10.0491397	3.9100614	3.9100614	16.9392258	12.8273225	12.6681408	3.9100614	10.4343803	8.6048503	3.9100614	11.2319913	13.2074707	13.458801	10.4339748	12.3007381	7.3933252	3.9100614	13.1530838	22.8049909	7.4948631
0-15	3.8244233	8.0890842	3.8244233	9.8155614	3.8244233	3.8244233	5.2945665	10.643335	10.8137049	7.3431189	10.9820031	11.1091279	14.022657	3.8244233	12.861212	11.7750509	14.3838353	3.8244233	10.9073542	10.8452201	3.8244233	9.9647372	8.9579513	18.2707669	19.0854569	10.2082797	3.8244233	9.0714775	13.0529211	16.5370018	11.0650319	7.8391224	9.3789028	3.8244233	3.8244233	13.9099823	12.7402872	3.8244233	11.3347645	9.3327374	8.8497572	3.8244233	13.3186011	12.0421224	8.3613555
0-16	3.8904885	10.413157	3.8904885	9.38775	3.8904885	3.8904885	3.8904885	9.7133347	11.4811062	8.8433234	10.90215	11.7197601	12.3595619	11.051118	13.4853832	12.0489633	16.9727981	3.8904885	10.6831017	11.7449472	3.8904885	9.8631116	12.0457001	17.0117599	16.5608506	10.0577523	3.8904885	11.5444569	17.6363907	19.3073654	11.4791497	3.8904885	9.5339934	3.8904885	11.3537563	15.0168829	14.6025136	11.7287037	11.9617417	16.6219954	8.4691442	3.8904885	12.8022081	12.5757261	3.8904885
0-17	8.8888119	10.0745503	8.1353296	12.1655908	3.5993095	9.0658399	3.5993095	11.3620271	9.7456217	3.5993095	10.8671612	10.2233851	14.3970354	6.2928574	9.0912205	13.5893051	15.1222148	3.5993095	14.982593	11.9477644	8.0227643	9.311936	12.1632063	15.59001	14.3866061	9.85968	11.7427518	9.2706655	17.7026084	16.3047525	10.9510272	3.5993095	11.3523243	7.025037	10.7397859	12.0207277	14.894277	10.9749713	12.165708	15.0657927	9.6407222	9.5189754	15.1053926	13.4544933	8.032304
0-18	10.8295255	9.3057548	9.7988728	9.468277	3.9145858	11.3084439	7.2013542	12.378897	11.7930432	3.9145858	11.8081473	13.5239393	11.0951954	3.9145858	8.7197735	12.1010781	21.0335547	3.9145858	12.6045483	11.6837392	3.9145858	9.415342	13.2357199	15.395846	13.6386826	9.7178563	12.9375981	7.5110905	20.2899642	17.4545141	9.067355	14.4879892	12.0119772	3.9145858	3.9145858	12.8235547	15.0002285	10.3980979	14.3268672	8.3060291	3.9145858	3.9145858	13.1445847	17.3774986	8.7681036
0-19	8.2946787	8.7553526	10.7535002	10.125142	3.8940077	3.8940077	3.8940077	13.5318154	11.1530721	3.8940077	9.8413748	11.5772833	13.5326109	3.8940077	7.4169963	10.7301771	19.6975046	3.8940077	10.5305542	11.5506097	3.8940077	11.78368	13.0902141	16.1238233	15.683736	11.7133053	3.8940077	10.7074848	16.4066583	16.7477413	10.7671361	10.680359	10.263432	3.8940077	3.8940077	10.931588	16.4217688	3.8940077	11.5810625	11.4843685	7.9850807	7.5018542	13.19914	14.7155005	7.5670093
0-20	4.06387	8.9404644	4.06387	11.8991437	4.06387	4.06387	7.2646669	13.5023609	10.8243689	4.06387	11.4680923	13.5872649	10.4334972	4.06387	10.1951851	14.1648577	19.3856808	10.0338386	9.6346172	4.06387	4.06387	10.7425352	10.5645411	16.2589241	14.9176418	14.671397	4.06387	13.3590027	19.7799727	19.1481907	11.9593554	12.2790992	12.3159839	9.9812502	4.06387	11.4788277	16.5157621	4.06387	12.3573377	4.06387	8.3064961	4.06387	12.5410369	4.06387	10.5524132
0-21	9.5697027	9.0146777	8.9849495	8.981888	3.8754476	12.1456058	6.8136759	10.0931415	9.3153726	3.8754476	9.4230223	10.7796072	9.2781082	9.8476076	11.1163352	10.786591	15.8189323	12.7241489	8.2100379	9.3069217	3.8754476	11.0306063	8.9460611	14.1971329	14.0931697	10.9823639	11.4494477	10.3271321	16.7356926	15.5481112	10.120988	10.6294658	9.9400687	3.8754476	3.8754476	9.0983883	14.0289848	3.8754476	9.6274891	9.2184737	7.6318866	8.9026349	12.9174727	18.5560022	7.2908325
0-22	11.45592	12.0431761	9.8798992	11.2816176	3.8166645	11.6244392	9.3425865	12.5487609	12.0956196	3.8166645	11.4044446	3.8166645	12.7524927	3.8166645	18.2175973	12.9469302	17.8770948	3.8166645	12.5002959	14.4812717	3.8166645	14.3664756	11.0170767	16.855315	16.5005313	15.3922849	13.1238941	12.7905099	20.0855465	20.6886167	11.2254363	14.2477855	11.6771808	8.9068794	16.2229118	15.4223188	16.6438846	14.3160218	13.0045372	10.9890679	10.1910266	8.9105522	15.1472552	14.31722	9.4232051
0-23	3.9097937	9.0806544	9.060894	11.5113576	3.9097937	10.5787277	3.9097937	12.9099135	8.9626641	3.9097937	9.0260468	10.8820174	14.9299151	9.9930485	10.2238372	11.207492	18.412318	3.9097937	10.9663271	10.9035527	3.9097937	12.5011255	12.079295	19.4485853	13.6084146	11.2545885	3.9097937	9.0387818	18.8386496	15.4662136	10.6725107	10.8198976	11.5638766	3.9097937	14.5911807	10.7568777	13.8799306	9.546117	10.6608242	12.0040702	9.1734699	3.9097937	13.1463858	14.7526701	9.0939691
0-24	3.8229742	9.0796709	3.8229742	8.9914115	3.8229742	3.8229742	6.902445	9.653919	10.2336675	3.8229742	10.8703006	13.0284741	12.3297541	8.7702728	10.7041264	11.0847479	17.4387854	3.8229742	11.457442	11.1104078	3.8229742	9.8085645	12.6683385	18.7029147	19.219978	9.9789956	9.989729	10.5922198	17.6626677	17.6593746	10.579125	8.6639992	8.6638201	3.8229742	3.8229742	13.7113789	13.5869336	10.8088512	11.7894441	12.9515113	10.118415	9.8634041	13.7467309	15.7245003	7.265639
0-25	10.2834408	11.1801456	11.0201839	13.528414	3.5561449	9.6771252	3.5561449	12.9060745	12.1917686	3.5561449	10.8012188	9.6045505	13.0662936	11.6368523	15.0244993	12.6644351	19.6428846	3.5561449	13.4671051	10.878676	3.5561449	8.9959501	11.7374066	16.257439	15.2654614	15.9259492	10.1604074	8.6076964	20.0654488	18.3936124	10.6407899	10.5338319	11.2468376	9.0350435	12.1594189	13.6573961	18.387524	8.9053475	12.4185514	13.0830102	10.4418032	7.8998693	13.9815775	12.4221335	9.6523052
0-26	3.9924118	8.1031554	10.8971768	11.2754766	3.9924118	3.9924118	3.9924118	14.0597113	9.8198806	3.9924118	11.3257874	13.8265369	12.7466117	9.9114655	10.9498948	11.2837846	18.6086461	8.6251499	11.6225154	12.0020336	3.9924118	9.280127	11.4748921	16.9078337	17.0327477	13.0209577	3.9924118	11.5949592	21.9957214	17.3934719	3.9924118	10.0510691	10.0458269	3.9924118	13.6902629	11.4059121	16.3692853	3.9924118	14.3791741	8.9706958	3.9924118	3.9924118	14.7887249	18.6358314	3.9924118
0-27	8.6752379	8.8930748	12.2168278	11.0359546	9.2339445	3.8685066	3.8685066	13.5551088	9.3443463	3.8685066	11.0087768	15.8406711	12.7337229	10.3035095	7.5439296	13.0530545	19.3836788	3.8685066	11.5236999	10.5716899	3.8685066	9.5849676	11.3849187	17.7874232	14.4255546	11.7937483	12.9645838	10.9907105	16.503229	15.7818528	10.940987	12.113465	10.4134428	3.8685066	11.0095597	10.1195498	17.9577015	3.8685066	12.0903525	12.0461471	7.536336	3.8685066	12.8761002	16.4364082	8.0691361
0-28	3.6846757	10.2139699	8.9239065	11.36658	3.6846757	8.3339018	7.2758305	11.9826228	8.0843334	3.6846757	10.1043138	13.6352016	12.906662	3.6846757	10.9719769	14.5693165	14.964991	3.6846757	13.3425535	16.0467417	6.7190599	12.2684625	10.0675033	21.1075304	14.1647362	15.7325025	7.3120456	7.3337469	19.2780393	16.7593067	11.8913341	12.1798571	11.8117826	8.6549266	10.6523427	12.7896347	13.10113	6.8757847	11.80852	14.0364079	9.3847453	8.077154	14.7313344	14.5232156	8.4585606
0-29	3.9077055	9.1321562	6.2034577	9.0645798	3.9077055	8.5122186	3.9077055	10.5736007	11.5471278	3.9077055	11.0920703	10.0808082	15.1976972	3.9077055	14.3212853	11.6485457	15.4416873	3.9077055	9.6597296	11.2142826	3.9077055	10.9025773	11.2123409	21.356211	17.0778034	10.3660082	8.9930555	3.9077055	13.7503142	16.253605	12.2152503	3.9077055	10.5033967	3.9077055	3.9077055	12.1521162	12.4673122	3.9077055	10.9118696	12.8043674	8.4755529	3.9077055	12.1429404	13.885915	3.9077055
0-30	9.8986558	10.6959775	10.8703801	11.4133052	3.739881	9.2085358	3.739881	11.4960104	12.5884566	3.739881	12.0092011	3.739881	16.4695925	8.6189232	15.1863602	12.4878247	15.1089251	3.739881	15.2011847	9.9945809	3.739881	11.5720467	12.5795751	19.510833	13.8237954	9.7534431	17.0730661	3.739881	19.0553313	15.3305229	10.7709378	11.8827454	10.5828553	8.5510831	10.5062094	13.4774857	17.6522206	3.739881	11.4075697	14.6086221	10.6245937	7.1165722	13.5555511	12.5270804	10.4355157
0-31	3.9232914	9.9730258	8.5213882	7.9007683	3.9232914	3.9232914	6.3540273	10.631469	11.1110644	3.9232914	11.1895767	10.3015955	12.2868968	3.9232914	10.5928805	12.6785391	13.2295771	3.9232914	9.5038544	11.016619	3.9232914	10.7665259	3.9232914	11.4771045	13.7037222	11.1211203	10.846471	10.6502058	15.062313	16.9713646	10.5993101	3.9232914	10.1929014	9.4832956	3.9232914	13.0866031	14.0221328	11.9100967	11.2915391	11.940649	9.2208149	8.9807305	14.2466286	16.325974	7.9987889
0-32	10.5120321	9.5334096	9.6320954	11.4529199	3.6229971	9.2231584	7.022525	10.9466445	11.0000201	7.8135074	10.2860056	11.0223348	12.5101322	3.6229971	12.0243122	12.9753024	16.6460092	3.6229971	11.7548667	12.1894684	3.6229971	10.7555243	11.330799	17.9427008	16.7242627	10.5483099	10.0182213	8.2860214	15.2659263	16.2343631	12.1573272	8.9767866	9.9840225	9.4836048	7.8843326	13.232971	15.7950275	12.4041117	12.0125983	11.8356118	8.9582518	9.5099392	13.3849128	13.3324095	7.5245491
0-33	11.3404271	6.7651822	4.0611112	11.2015749	4.0611112	10.9289512	7.0659616	13.0482404	9.5686599	4.0611112	10.1223749	13.666599	10.5521326	4.0611112	10.6770333	9.9249238	18.2469263	4.0611112	9.0112317	4.0611112	4.0611112	13.6563448	4.0611112	14.9566867	12.1810593	11.8077909	4.0611112	4.0611112	13.1208932	15.1097986	10.6880213	12.0214878	10.486423	4.0611112	4.0611112	10.4084433	16.3261845	12.3029713	11.6797173	9.6196261	9.328992	8.5005788	11.5219373	11.5123565	9.1160553
0-34	8.5860743	8.4489956	9.7994061	12.0143081	8.5411864	10.7030959	6.4103132	11.8681786	8.9511263	3.6902689	9.857004	10.2572167	11.4786474	8.6567655	13.7713688	11.7807043	16.276311	7.5195886	11.3783689	3.6902689	3.6902689	12.9148964	12.6916067	16.120614	13.9311394	11.225	14.0443424	9.4515	15.4094709	16.9259101	10.2195489	11.0280911	10.7225185	8.7184545	9.6546625	12.7966411	15.2185205	10.034224	12.6610707	12.3371101	8.4382286	10.414653	13.0647423	13.1725657	7.6615525
0-35	3.9573112	9.1463036	8.7583685	8.0358419	3.9573112	10.4529028	8.463372	12.1412238	10.2489035	3.9573112	8.7730593	12.361738	14.3139388	3.9573112	3.9573112	11.7414487	20.6228237	3.9573112	10.0715915	12.3597499	3.9573112	12.5766098	10.9553793	19.5018307	14.4426656	11.9758715	3.9573112	9.1114885	13.9375285	21.8758578	12.9983699	9.9241931	9.5272611	3.9573112	16.5873855	13.2799591	15.9633861	13.3866649	11.9479853	3.9573112	7.8941983	8.083056	13.0952097	12.96754	7.8642969
0-36	11.8308691	9.1432278	10.1705548	12.4938132	3.8562671	3.8562671	3.8562671	12.0481583	15.3169956	3.8562671	12.1082531	9.1003366	15.1237647	13.3327529	13.9333011	14.5440263	18.0991988	3.8562671	11.2787399	12.0988351	3.8562671	12.0603518	12.2331491	15.6556321	17.6511869	9.2062235	13.4366185	10.4477507	21.2726456	16.6915373	11.2950494	13.4255152	10.2130687	3.8562671	3.8562671	13.3360964	15.3795797	13.5223668	12.1911297	14.5357337	9.4222924	8.9663627	13.0967608	11.3041265	8.8621671
0-37	10.5794867	10.7683471	10.0144535	12.9864072	3.6421121	3.6421121	3.6421121	12.2026637	12.0828541	3.6421121	9.9553534	3.6421121	15.80396	9.2488511	12.2766231	12.4447917	17.7624447	3.6421121	13.6766499	13.0513557	6.8587504	12.5353717	10.5442948	18.8559016	16.7351787	11.1623829	14.2302452	8.7766866	18.4699157	17.6397711	11.6492874	9.6144075	11.1181597	3.6421121	16.1748433	13.0259323	17.0598086	9.9552542	12.3499287	11.8579748	10.5091138	9.4824615	14.4892792	13.0678395	10.4305584
0-38	3.9965571	9.9004156	9.860058	9.8744789	3.9965571	3.9965571	5.5836513	11.3326517	13.7453354	3.9965571	12.6012011	12.5671663	14.8045972	3.9965571	13.066124	14.6112753	17.0283248	3.9965571	10.6730912	10.2897203	3.9965571	9.6617014	3.9965571	20.246253	16.244996	8.9092984	11.0617718	9.3255321	13.2348966	14.2820305	13.4341133	8.7615177	10.6026375	9.324224	3.9965571	14.8089971	15.7292623	3.9965571	12.0476692	11.2169525	8.6149108	3.9965571	15.2402592	20.2196712	8.2125605
0-39	3.8682133	9.3760887	10.5541322	9.6755301	3.8682133	3.8682133	3.8682133	10.9712729	10.4466489	3.8682133	11.2765664	11.3804136	13.9599899	3.8682133	10.8436336	12.9553614	18.8314188	3.8682133	12.1416722	10.1895618	3.8682133	3.8682133	3.8682133	22.4868705	17.3577875	9.1415387	10.0388651	10.9468824	16.2804532	16.47396	10.4622752	8.2142214	8.4695387	9.8177005	13.0664867	14.4847967	13.1121751	3.8682133	14.4773379	12.8441854	9.778171	3.8682133	13.0242164	15.308577	3.8682133
0-40	3.7280782	10.2066572	10.3055816	10.7962342	3.7280782	3.7280782	3.7280782	10.4123506	9.7054501	3.7280782	9.2735948	11.5717018	11.3423221	3.7280782	3.7280782	11.3599715	15.5089419	3.7280782	12.0929756	3.7280782	3.7280782	10.9091761	13.4729162	15.7379183	19.0035858	10.1451295	10.2989218	3.7280782	16.9521278	15.3808012	11.7970597	9.5423632	10.1585903	3.7280782	3.7280782	13.5207061	14.4960598	10.9229079	11.0016755	10.636339	10.0515535	9.8745002	13.2118531	13.3895509	3.7280782
0-41	3.7199656	10.2958477	10.0563738	12.7149218	3.7199656	3.7199656	3.7199656	11.8765599	9.0402748	3.7199656	9.3357609	9.5181101	11.8124006	3.7199656	11.9661354	14.8990416	14.6835202	3.7199656	14.7051431	9.6677606	7.8880632	10.0363065	13.3662015	19.3940304	14.590915	13.0188743	11.0079171	8.935208	16.494212	16.9013375	11.7778068	11.0165027	11.2729653	3.7199656	10.3725079	13.6338115	13.2732449	12.2733143	11.9707024	12.2488598	10.1647134	8.4607763	14.1546715	14.9850281	3.7199656
0-42	4.0673445	9.2550786	9.9420921	9.774506	4.0673445	9.637902	4.0673445	12.0515676	10.4835063	4.0673445	11.2159307	12.4486147	17.1002946	4.0673445	4.0673445	13.1277242	16.9708119	4.0673445	9.7825156	4.0673445	4.0673445	9.8898156	4.0673445	14.8304533	15.9020942	11.3701543	4.0673445	4.0673445	12.8958056	13.4639511	4.0673445	4.0673445	10.8200528	4.0673445	14.1402137	11.1525175	16.4078542	4.0673445	10.6054401	10.5522669	8.2063546	4.0673445	13.8596768	19.0867424	4.0673445
0-43	4.1136063	8.5851587	11.048301	10.212819	4.1136063	4.1136063	4.1136063	13.9118266	10.5854044	4.1136063	11.7626972	4.1136063	14.3838692	11.9418522	15.6738621	14.4503047	21.9763758	4.1136063	9.4008617	4.1136063	4.1136063	10.5224498	10.9333692	16.4287343	14.3345883	13.1486832	8.8843467	4.1136063	17.5414728	18.9832602	15.6445414	12.8773023	10.1532532	11.2192362	13.7140353	11.3935256	13.1541277	4.1136063	14.0791338	4.1136063	4.1136063	9.0365705	12.9284027	16.4530083	4.1136063
0-44	9.8037188	8.6651782	8.2890048	10.377843	3.7842923	3.7842923	6.5678383	10.9141765	10.6610366	7.4964042	9.9640143	3.7842923	13.0218726	3.7842923	11.0565461	13.745383	19.2268898	3.7842923	10.6051886	12.019849	3.7842923	11.4278594	9.4127547	18.5538311	16.5408269	8.721499	12.4411633	7.002314	16.6080498	16.7206409	10.3798911	9.0701319	11.0382942	8.9264769	10.5398746	13.4553422	15.0471162	3.7842923	11.1743177	12.1832486	8.7698478	8.0441889	13.1361589	13.0254427	3.7842923
0-45	10.8805951	10.4009543	7.9284405	12.4560648	3.5848956	3.5848956	8.9512597	12.0031553	9.8608764	6.3592188	10.9653246	9.3110827	10.7229227	8.6690088	17.5557245	17.3268727	20.2743931	13.9723136	10.7183759	13.951974	8.2963576	13.7347178	10.9685173	17.6147038	15.0067642	13.3415532	12.1277041	8.9492003	16.679133	17.2971824	12.4357954	14.3901591	11.5493947	9.8167918	11.8858943	15.6698945	16.7502922	11.3868955	14.6223162	11.8360837	9.3547763	8.9857746	14.0711606	12.7249267	9.4511318
0-46	4.1089365	7.7252787	10.2700846	9.7844179	4.1089365	4.1089365	7.0446113	11.4838989	4.1089365	4.1089365	4.1089365	8.4850707	13.3112622	4.1089365	4.1089365	12.5936027	14.2649167	4.1089365	9.0552958	4.1089365	4.1089365	4.1089365	11.2053018	16.1208605	11.8215829	12.4371536	4.1089365	11.7475186	17.8992465	13.3336779	14.0888181	4.1089365	7.2660942	4.1089365	4.1089365	10.6362408	14.9597708	4.1089365	8.8093904	8.0324065	8.6011444	8.0665647	12.174721	4.1089365	4.1089365
0-47	9.3954337	9.7748949	6.6164221	11.7313035	3.8411113	3.8411113	6.8104839	10.4397688	11.4289785	7.546375	12.2248614	13.1777648	14.0572697	3.8411113	13.2563628	12.4428347	17.6757115	3.8411113	9.868946	12.1777369	3.8411113	10.6389535	10.9196081	18.1835122	14.4560328	9.0414532	10.7500479	3.8411113	14.9562593	17.4750539	11.2199839	9.4649875	9.9152812	3.8411113	9.3554079	13.4833869	16.3348144	10.8712578	12.2593991	11.8470633	9.3155762	8.7331078	11.932817	13.6348977	5.8755972
0-48	4.0477981	9.1803738	10.3145013	10.7085182	4.0477981	4.0477981	5.7010105	10.321604	13.0190125	11.1689451	11.6000701	12.3431924	10.3034638	4.0477981	15.4745098	13.7633581	21.1331456	4.0477981	8.995702	4.0477981	4.0477981	13.0772494	4.0477981	21.31467	21.7938678	9.3946072	4.0477981	9.7522529	12.6836988	16.5755087	14.0302802	11.3067103	9.9812786	12.3060827	21.2037962	15.2491406	19.9317656	4.0477981	11.7722699	13.8164383	9.9060103	10.4965504	13.1776087	4.0477981	9.5752033
0-49	8.2822966	10.1797073	9.9586586	11.125402	3.7557126	3.7557126	8.1998706	11.7312372	9.834228	3.7557126	10.9701726	11.448104	14.4459735	6.453802	8.2896435	12.9990369	14.9053594	3.7557126	10.2276537	13.7272295	7.3746192	11.9549938	11.8269093	18.6717203	12.9516249	11.6547131	11.8419297	6.5158163	14.7992745	14.7591892	10.8066835	11.4892297	9.974494	3.7557126	9.8944773	11.8986563	14.037823	11.670342	11.6260762	14.0857639	9.1962563	7.3278544	10.9622896	12.9652415	8.1119661
0-50	10.068274	10.7961918	9.7673234	9.9320742	3.677479	3.677479	7.4370489	9.9047936	9.9515567	3.677479	10.8367879	11.815976	12.6726235	6.8664081	8.4388583	13.3671565	16.3307325	3.677479	10.5688888	10.0438473	7.0832701	11.8262634	10.778139	19.3631115	14.0566355	12.306814	7.7530611	10.4195018	14.8005782	14.1000444	10.5300918	9.8826426	10.1115215	3.677479	3.677479	13.4995715	14.6682978	5.8276026	11.2442403	13.4629978	7.9410301	8.354383	12.7069367	14.6886087	10.0613988
0-51	4.1017459	8.3098401	4.1017459	11.4679482	4.1017459	4.1017459	4.1017459	10.0333039	11.1587269	4.1017459	9.1450695	10.9886062	11.5312007	4.1017459	14.1376465	12.5356255	17.1866213	4.1017459	10.8117437	11.7169164	4.1017459	11.2300829	4.1017459	19.6510138	18.3575353	10.6914721	4.1017459	10.4239222	18.1306672	20.8280839	8.7314998	10.1607458	10.176798	4.1017459	4.1017459	15.0006388	15.8651374	5.6493873	12.8652028	14.8397884	7.9132617	10.1557894	13.9722614	14.4112022	8.2974301
0-52	11.6554121	9.146297	7.7916918	11.2871217	3.7750073	9.320375	3.7750073	11.8120159	11.6866801	8.819042	10.8280778	11.1386234	13.8432763	3.7750073	11.6250517	10.4696924	18.5775971	3.7750073	12.244594	13.1754742	3.7750073	3.7750073	9.6331488	18.409449	15.7023847	10.82824	3.7750073	6.9851784	19.4429546	18.7719935	12.055711	9.3134858	11.2444281	3.7750073	3.7750073	12.7798492	16.0728707	11.9598148	11.7377025	10.6885226	7.6597641	9.2768902	13.9637544	14.5034017	9.2389135
0-53	9.9074334	9.3673686	8.2188875	8.876904	3.8913304	10.2740702	3.8913304	12.2007199	3.8913304	7.846587	10.864309	12.8050644	11.3634524	3.8913304	3.8913304	10.7582247	17.1117588	7.1559753	8.5030125	9.954835	7.3283026	13.5715244	8.6611834	16.3916417	14.3527648	10.5656142	3.8913304	3.8913304	17.6731432	16.4845938	11.0649853	3.8913304	10.7786928	3.8913304	3.8913304	11.599194	14.3050369	11.1827538	10.7722496	10.5783844	8.9054586	8.8748944	14.757205	22.3728137	3.8913304
0-54	12.5794269	9.9868325	10.005163	10.2321261	10.198153	10.5421309	8.3357046	11.6565836	9.7196724	3.6135547	11.7692891	12.7227523	10.5445256	11.2635881	17.0191059	12.2355279	12.8300656	10.1709795	9.4731105	12.1396263	7.6047351	8.6315332	10.6636982	17.4962643	17.0804362	11.4881618	14.6957673	9.4231058	17.4348882	17.0971374	10.6843674	11.875858	12.3743472	10.0183489	3.6135547	14.6977145	12.6055633	5.1639498	11.8277023	13.7271535	8.8538267	9.5529853	15.0441441	14.6959596	8.2198122
0-55	8.8682522	10.1928957	9.7926989	10.6832927	3.6681752	3.6681752	7.1900571	12.7651786	8.5175943	3.6681752	9.7591894	13.4519802	11.7846832	7.7357726	11.6079315	11.9796097	14.5197307	3.6681752	12.7778738	18.3804615	3.6681752	11.1776159	10.3803087	19.3156844	16.19836	13.8520679	10.0584244	7.3897381	19.1988513	15.8386702	12.5160899	13.4156351	11.4311948	3.6681752	12.1414396	12.1331063	13.1164597	12.5442069	13.1987932	13.5199012	9.527008	9.7008769	13.2228053	13.1780558	8.422566
0-56	4.0914658	4.0914658	11.304475	10.8348535	4.0914658	4.0914658	4.0914658	12.3375968	10.4135496	4.0914658	12.5006723	16.9718617	4.0914658	4.0914658	12.8058441	16.3596095	24.2731019	4.0914658	10.9842435	4.0914658	4.0914658	13.2281634	10.9610587	17.4051133	17.4033066	14.2206943	4.0914658	11.9930682	14.5209151	18.816251	11.7532925	12.249568	12.101369	4.0914658	4.0914658	12.0308717	16.0226777	4.0914658	12.4028587	4.0914658	4.0914658	8.7954043	14.7438105	15.2706241	4.0914658
0-57	4.0566172	7.693107	11.843202	9.7423681	4.0566172	4.0566172	4.0566172	10.8342824	10.8355787	4.0566172	6.5860666	10.8149717	12.0215122	4.0566172	13.0253561	15.0243704	22.2549228	7.658677	9.3328103	4.0566172	4.0566172	12.3825491	4.0566172	13.4686817	13.1582142	10.5769681	11.5025318	10.5433379	16.2268705	18.1056628	13.7686515	4.0566172	11.8235494	4.0566172	13.264103	11.5797453	13.7873926	4.0566172	11.4215454	10.8020827	8.7411476	4.0566172	14.099177	15.3656898	8.1052149
0-58	11.1663564	9.8071181	10.806852	11.7008171	3.7702028	3.7702028	3.7702028	11.158779	10.2336703	3.7702028	10.6782195	10.1931091	11.5129444	3.7702028	12.1917513	11.9697825	17.4586957	3.7702028	13.7233402	13.6634429	3.7702028	10.5877863	3.7702028	20.2205603	13.5834179	11.142035	3.7702028	9.3008109	18.0439224	16.136074	9.5605799	9.8952635	11.0574091	3.7702028	3.7702028	11.8233268	14.0862679	12.2965934	11.0823007	13.8343784	9.7575485	8.5003507	13.3183426	13.825454	7.7356767
0-59	11.7324268	10.3109273	11.6578277	9.953049	3.7778898	9.0374856	9.5536981	11.5575591	3.7778898	3.7778898	10.2942311	9.1028057	11.984796	7.8128557	14.0330896	13.9405744	19.7170775	3.7778898	11.1602831	11.6024595	3.7778898	11.1792629	15.151976	16.9718249	15.3098324	12.3209167	17.5908179	10.839047	15.9307523	19.8276196	11.9816106	12.2213416	12.055825	3.7778898	3.7778898	14.6915203	13.1021635	11.8102961	13.5857933	12.3598601	7.854595	9.2074088	14.8964472	20.9269599	7.7963705
0-60	4.0140617	8.3104239	9.3998713	10.4888699	4.0140617	4.0140617	6.2987499	15.125494	10.5624459	4.0140617	11.7459032	8.7754386	11.2656191	10.9280514	13.9133985	15.2381276	21.8064631	9.5067971	9.7905271	10.5191804	4.0140617	10.9545973	4.0140617	13.3864367	15.8180333	13.3843996	15.246749	4.0140617	17.3308088	18.047632	12.3454011	14.5986404	10.7571953	4.0140617	4.0140617	10.5652987	16.6324297	4.0140617	11.420873	11.2654216	4.0140617	10.0971966	10.1156963	15.8748548	8.519876
0-61	9.1222077	10.0617403	7.726991	11.5595763	3.54798	9.6959848	7.2831292	12.0203854	9.8464272	3.54798	9.479212	10.9211874	14.0757362	3.54798	10.643632	12.115641	14.5217984	3.54798	13.232484	11.3055255	5.7975255	9.6504485	11.5296522	17.1158818	13.850334	12.1152459	12.1488314	3.54798	18.2405837	17.3890473	10.9114922	9.1368348	10.217524	8.7020605	9.3824264	11.2706898	13.9623376	10.8438803	11.2127508	12.5669664	9.9072036	9.0403808	15.1983276	13.4233386	8.9821905
0-62	13.0570405	8.3506456	9.3508892	8.880482	3.9451304	3.9451304	7.5377534	11.6166385	9.6479157	3.9451304	10.4789584	10.3137752	8.8151101	11.5254471	7.7161474	10.5893562	19.8000167	8.873889	8.3632754	9.1755746	3.9451304	11.4726049	3.9451304	17.2036569	14.6709403	12.590572	3.9451304	3.9451304	16.7185617	17.8106654	3.9451304	9.7769069	9.3423602	3.9451304	14.8351775	10.5308023	10.7583487	13.5210866	10.9912231	11.5863999	6.6128127	3.9451304	11.851959	14.5135417	3.9451304
0-63	4.1183171	8.6936563	10.3593192	10.8891774	4.1183171	12.065742	6.9201923	10.9555014	4.1183171	4.1183171	12.2320412	4.1183171	14.717617	4.1183171	11.2735441	12.5614531	16.8851136	4.1183171	9.782657	4.1183171	9.7432858	13.969752	4.1183171	14.4558392	12.9317011	12.9732341	4.1183171	4.1183171	16.1910222	13.1280661	4.1183171	11.2647771	9.6802042	4.1183171	4.1183171	12.207258	15.7203729	6.2852732	16.0024635	11.4700019	4.1183171	4.1183171	14.0242886	24.2022849	4.1183171
0-64	10.8233767	9.174035	9.4940868	10.3912065	3.8985363	3.8985363	6.5103466	10.805654	10.0909895	8.8891156	11.7814242	9.7382216	14.5685222	8.2202909	12.7160054	13.0798933	17.9427608	3.8985363	10.400423	13.3616603	3.8985363	11.747006	9.0833072	18.8025855	19.0056611	10.0438391	3.8985363	9.7895161	18.3789445	16.7614421	13.1613533	9.3076945	9.6482747	9.1041831	10.2844931	13.3063123	17.9055798	10.8241388	12.58936	11.5745781	9.001458	3.8985363	11.0664034	14.9555228	7.2707854
0-65	4.0738073	8.5957211	10.7187279	12.8107262	4.0738073	4.0738073	10.0318566	9.4540587	10.86551	4.0738073	12.3424507	4.0738073	12.7151274	4.0738073	12.5030708	13.8221651	18.6866957	4.0738073	10.5138176	10.9269768	4.0738073	11.9706692	10.4243388	11.6751454	14.323386	12.4078713	4.0738073	10.7796585	14.3984657	17.3641741	12.0867655	10.0210028	11.3660739	4.0738073	4.0738073	13.2557213	17.526986	11.9072871	13.9800193	4.0738073	4.0738073	4.0738073	12.60788	18.1519821	8.5038589
0-66	9.6315202	9.6111123	8.5682161	12.1947987	3.8491	3.8491	7.5476692	10.0761831	10.1460645	3.8491	9.5663998	3.8491	14.5636371	11.2108118	14.1356518	12.5571263	18.5205795	3.8491	12.2137521	10.221495	3.8491	3.8491	11.4713133	19.368538	15.6280238	7.1197341	11.1356927	9.5436071	16.9715746	17.7007453	13.0780502	9.365253	9.6967227	8.9671465	3.8491	15.7421981	16.3948525	11.7292072	13.4174449	14.4539274	9.3683242	9.4060676	12.5742625	12.2477157	9.5295331
0-67	10.7354236	10.1407379	8.5741639	10.7735071	3.9744075	11.1359202	7.5002555	12.9327938	11.1206036	3.9744075	9.0861749	3.9744075	13.7423135	10.2673024	12.1455292	14.1967408	21.3017061	3.9744075	9.6695066	12.1605135	3.9744075	13.0597949	3.9744075	14.1341012	15.2409073	14.2572453	9.9392581	3.9744075	18.9124135	17.1940643	9.8418975	13.279987	9.9419052	3.9744075	10.8733128	10.3070965	15.5339785	3.9744075	11.0595599	11.4720701	8.0748474	7.7769426	13.5991257	12.3975223	7.9287501
0-68	4.054388	10.8172867	11.6142452	9.2420287	4.054388	11.2645825	4.054388	10.9195444	4.054388	4.054388	12.6285383	17.4875216	11.0655156	8.7053661	15.83529	15.8127618	23.9212485	4.054388	10.8527855	15.3548663	4.054388	4.054388	13.1947316	23.6472684	11.9053803	13.3335423	13.0914241	4.054388	16.6014235	18.3303557	4.054388	10.423336	9.0337855	4.054388	11.2839781	14.6505605	21.6197756	4.054388	11.5461434	14.3079915	7.9062892	8.2411197	16.6339038	9.6753514	4.054388
0-69	10.1190311	8.4913456	10.5206212	12.0055202	3.7071355	9.104568	7.4417221	12.0403788	10.082538	3.7071355	8.5954727	11.6411343	15.4361501	8.0289426	10.9068705	13.3173644	15.6090929	7.5654682	9.6227172	8.189041	3.7071355	10.8869403	10.036508	18.0658078	13.0813658	11.4008073	11.1149499	7.8433298	18.1390019	16.9206777	11.2766957	10.3874437	9.8964329	8.2611562	3.7071355	11.8990413	16.2229065	10.2174935	11.063937	13.1871939	7.9123721	8.2115276	10.3773568	13.0938479	10.0958352
0-70	13.6816395	9.8006191	10.2307702	11.1898593	3.8392701	3.8392701	3.8392701	10.0946564	11.7122907	3.8392701	11.2518702	14.0206424	12.6976561	3.8392701	10.6606955	9.4494012	18.8392764	3.8392701	10.3782351	10.6795575	3.8392701	10.3997566	3.8392701	16.5681694	18.2385443	8.4169488	11.0649736	10.3914144	17.4863512	16.7689601	9.6291937	3.8392701	10.5559945	3.8392701	9.7234859	12.8690577	13.3750886	3.8392701	11.4850784	10.926102	7.7356322	7.5604887	12.9158229	14.045844	8.5171957
0-71	11.4590769	10.1473617	10.0951717	11.5529879	3.8436043	10.0690618	3.8436043	10.076919	12.5562244	3.8436043	9.6045955	9.4263975	10.5471945	11.6404991	12.0672863	8.7739145	15.0429912	3.8436043	11.7845209	13.396183	3.8436043	10.8554273	9.9516774	19.9288648	17.3953909	8.5410436	3.8436043	3.8436043	17.0977758	16.586293	10.5992267	8.0090796	10.7493015	9.9039691	15.5756193	13.5023432	14.8774875	9.9653161	14.2344862	10.485664	8.6376711	7.3321485	13.2462158	12.47329	9.3868721
0-72	3.6456573	9.9085583	9.3631973	12.633836	3.6456573	9.957046	4.6932697	10.7540706	8.7141106	3.6456573	9.9377092	11.5221939	13.6250716	3.6456573	11.8917292	12.27727	14.1945901	3.6456573	13.8200617	14.809761	3.6456573	8.1899892	12.5713775	19.1215232	13.290756	11.8752891	14.2380592	7.1361815	19.58423	18.4687621	9.0886839	11.3467055	9.8602342	8.0684735	13.2864438	13.0415174	14.0660876	10.0186089	12.4315585	13.4159316	10.2500746	10.239207	15.293106	13.5401316	8.4390756
0-73	10.618981	10.1277973	12.2952984	10.2445285	3.6998749	3.6998749	8.4020624	11.3695578	3.6998749	3.6998749	11.5418721	11.734844	14.179772	3.6998749	10.1277616	8.8202776	16.4410654	3.6998749	10.928029	10.0206231	7.214515	10.7897774	12.4047309	17.388294	12.0041142	10.5664308	3.6998749	3.6998749	12.9916066	16.7462764	10.9285598	3.6998749	9.8853615	3.6998749	8.2559048	14.1410793	15.1295046	12.7164413	11.795293	11.6184766	9.0372231	9.1305032	11.9893403	13.2791675	9.06239
0-74	13.5721587	12.5945366	15.9506322	12.6818732	4.1561518	4.1561518	4.1561518	12.0373102	14.4796737	4.1561518	12.2345488	4.1561518	12.2086095	4.1561518	10.9163933	13.3062774	19.5239722	4.1561518	10.8986455	11.1966978	4.1561518	13.7769818	12.7082058	17.8738426	12.048396	13.6557373	4.1561518	4.1561518	25.6973218	22.1236179	15.0541986	14.875658	13.0516641	4.1561518	4.1561518	14.3192427	16.5666288	13.1162076	13.7835032	4.1561518	4.1561518	8.8368725	13.6684438	14.2012228	4.1561518
0-75	3.9203992	9.9948167	8.4619277	10.4600034	3.9203992	3.9203992	3.9203992	10.3251615	3.9203992	3.9203992	9.908185	13.7775633	13.8010002	8.4642082	8.8901676	12.6450838	16.7596693	3.9203992	12.1185764	11.6815257	6.9503254	12.1324036	3.9203992	15.6242433	13.2265086	10.0784059	3.9203992	7.5706856	18.2970405	16.8031602	14.5762995	11.6162434	11.8154715	3.9203992	3.9203992	12.607691	13.894596	3.9203992	11.0794773	12.2481453	7.0714489	7.8861136	14.7403332	15.2175819	9.274697
0-76	11.1175432	8.9015453	3.7897869	11.5497128	3.7897869	3.7897869	5.2555074	11.019498	12.8429314	3.7897869	12.1090732	10.7430063	12.6213634	3.7897869	11.7445051	13.4394478	16.1284006	3.7897869	11.8151368	10.4909851	7.8561512	10.7215293	10.8935393	15.3637285	14.802071	10.5547783	10.6806094	3.7897869	15.0066066	12.1519132	10.883197	11.0160259	10.981939	6.5549655	9.9988765	12.369392	15.0803603	12.8518103	11.6646887	13.3908204	8.3224433	8.7468343	13.6319587	14.8725961	9.2328004
0-77	12.5029953	8.9680365	8.895859	11.5629147	3.7122474	10.4185852	8.6814685	11.3928461	10.6701711	3.7122474	13.5383795	12.9130047	10.7690199	10.408414	11.4296374	11.2843835	17.9422745	3.7122474	10.7050422	10.0169803	3.7122474	13.3612204	11.869258	21.9999895	14.1545092	11.2846611	10.3436601	3.7122474	15.3379632	17.4764263	11.9179654	7.7896916	10.9733025	3.7122474	14.0463501	15.062439	15.798895	11.6264704	12.675162	14.4862922	9.2516021	10.0324661	13.8989442	13.7323214	8.507287
0-78	4.0764525	8.5707825	4.0764525	11.0777148	4.0764525	8.9578433	4.0764525	12.2757636	10.9369137	4.0764525	8.4366452	14.984207	16.1454587	4.0764525	12.7408243	12.9404764	14.8477606	4.0764525	9.2380157	4.0764525	4.0764525	11.8180716	4.0764525	16.5049958	4.0764525	10.6299932	4.0764525	12.1751888	19.9240115	15.2279436	4.0764525	12.0361823	11.0875544	4.0764525	4.0764525	10.7146255	16.2213029	4.0764525	11.9695688	12.2513005	7.3727208	8.6692453	12.7251487	14.5824125	5.941761
0-79	9.3504879	9.8334028	10.4974437	13.7367261	3.6047838	9.4563763	8.0231746	11.649184	8.7701233	7.7355449	7.9343818	10.7143232	13.8096078	9.2662496	12.7494228	14.0261817	15.8904678	8.3609882	12.5703339	12.4630139	3.6047838	13.4361097	11.301909	13.6285858	15.5798798	10.2446601	11.0527145	9.6354676	18.3048292	17.2394822	9.361154	11.1344581	9.7985656	8.031063	10.3876956	12.2850878	14.5808224	12.3985122	12.087298	12.7589901	9.3364031	9.0181391	12.8187494	11.809938	9.6797142
0-80	12.7108042	9.7936857	11.3622808	9.3313837	4.1315513	12.2278466	4.1315513	14.5232299	14.1264256	4.1315513	4.1315513	4.1315513	4.1315513	4.1315513	9.9061671	4.1315513	21.8347617	8.8416457	10.7541411	4.1315513	4.1315513	13.4532927	11.4444693	15.3102731	4.1315513	13.9823262	12.9473345	4.1315513	21.7178829	17.5095867	10.6571547	10.255243	9.9351298	4.1315513	4.1315513	11.955702	18.3168163	4.1315513	11.4416772	12.4904501	7.8751756	4.1315513	12.0698855	4.1315513	4.1315513
0-81	4.2150622	4.2150622	10.4820694	10.1811376	4.2150622	4.2150622	4.2150622	4.2150622	4.2150622	4.2150622	13.749572	11.22482	14.3343916	9.8711465	15.7542514	4.2150622	20.4778988	12.2898062	6.6960298	4.2150622	4.2150622	10.6672821	4.2150622	17.2120105	14.325299	10.6918832	12.6135957	12.9557924	4.2150622	17.1547329	4.2150622	12.8335509	11.5220622	13.8254162	4.2150622	9.0917094	16.616177	4.2150622	11.362403	11.8021566	7.4736642	11.7377427	14.2023517	23.8630042	4.2150622
0-82	3.9121533	10.322886	15.7476899	7.9365389	3.9121533	3.9121533	5.1871337	13.8309131	11.1937644	3.9121533	12.5867668	11.4075504	11.931123	3.9121533	10.0750074	3.9121533	20.3979463	3.9121533	10.9551918	7.6380126	3.9121533	11.3262894	11.2475596	15.637951	11.9662965	10.6323431	9.5877648	3.9121533	12.6097892	15.5807134	3.9121533	10.5403499	11.607752	3.9121533	3.9121533	13.2773242	17.7821083	14.1261401	11.9471046	12.5233653	8.8315408	3.9121533	15.010368	16.8360013	3.9121533
0-83	3.808018	10.3758992	10.7153312	11.8384599	3.808018	8.9831339	5.2049752	12.4921346	9.5913744	3.808018	10.3149864	13.3599593	16.5294027	7.3098488	11.3817446	11.6152437	16.3701832	8.4158201	11.357066	11.1842169	8.0886731	10.8382294	11.8494559	16.1701299	14.4739815	9.6350207	11.1637857	8.4436633	15.5409455	16.2264757	3.808018	7.9388646	9.5916421	3.808018	3.808018	13.214948	16.4392049	3.808018	10.6719427	11.8884122	8.0062243	6.3848042	12.2501896	12.9848157	8.3511505
0-84	4.0448917	9.2445872	4.0448917	9.5907447	4.0448917	4.0448917	4.0448917	14.0829692	4.0448917	4.0448917	11.6908873	17.2215866	12.4105475	4.0448917	13.9861031	4.0448917	21.7990898	9.1730782	8.3023322	12.077256	4.0448917	12.7971778	11.2187327	18.3259309	11.7313671	8.8896439	4.0448917	9.7741656	17.5703374	17.0877801	12.7010619	10.2060597	9.5015348	4.0448917	4.0448917	10.6305884	14.2704899	4.0448917	11.8910646	10.3351372	6.8654104	4.0448917	14.7613781	14.242717	4.0448917
0-85	13.8177788	10.2205463	11.1518921	10.7819996	3.6937901	9.1767944	7.0528422	11.8706395	12.7425312	3.6937901	12.7409431	12.8718621	13.8297502	8.3937115	15.7537344	14.122556	15.8628463	9.9443449	11.410004	11.050246	6.5438398	8.8663134	11.0835691	15.2205779	13.3434009	10.3562115	13.3146425	9.6970057	15.6470654	17.4215248	9.2202843	10.7890646	11.4449841	7.9151321	11.9544116	13.5457336	15.274197	3.6937901	12.4732332	14.055752	8.8428062	8.1931913	14.5714878	15.3218981	8.4770482
0-86	9.9631489	8.629398	8.3850342	11.1577596	3.9577289	3.9577289	3.9577289	12.6002983	3.9577289	3.9577289	10.3488495	16.1134808	14.3148516	8.4357806	10.1969624	13.3495767	23.1378342	3.9577289	11.2855988	11.5341605	3.9577289	12.984606	10.8240736	14.3498734	18.7412859	12.7617587	3.9577289	8.7543203	17.2536575	16.0816861	9.9122335	11.8478486	10.3660096	3.9577289	3.9577289	11.3835661	15.1704203	3.9577289	11.6338146	11.0870588	8.3786779	8.6678388	14.5893402	12.7803544	8.099894
0-87	3.7767504	10.4714986	8.8133556	9.7479157	3.7767504	3.7767504	3.7767504	10.13512	11.1306407	6.7928122	11.4900404	15.1062674	12.7181942	3.7767504	14.5131847	12.5973868	16.251217	3.7767504	13.0788884	11.0256183	3.7767504	10.3776872	9.8670886	19.1117148	17.6703528	7.255477	12.2073518	9.8896453	16.3392778	17.1326426	11.9095955	8.3964148	9.6396341	10.2765169	3.7767504	14.5283806	14.0586191	9.6583039	12.4912688	11.3368915	9.5468306	9.5356314	14.3046338	15.9446748	3.7767504
0-88	13.1583484	7.9561257	10.1242279	11.038614	3.8200505	9.6359888	3.8200505	10.1897976	13.0733315	3.8200505	10.9864447	9.9594757	3.8200505	8.8674934	12.559777	13.5500213	17.1336052	3.8200505	10.8485615	3.8200505	3.8200505	15.8887594	10.6996612	17.5707691	11.7189339	8.5991152	10.1931267	3.8200505	12.4180233	15.1539653	3.8200505	3.8200505	11.1069586	3.8200505	10.7828773	14.1387657	16.6457232	3.8200505	12.2947133	11.5368146	8.9575548	3.8200505	14.1469408	13.1216193	10.0263748
0-89	10.7074377	10.2701573	9.8597668	9.5248566	3.9145501	3.9145501	3.9145501	12.1995764	8.5557778	3.9145501	12.0370102	11.252267	11.2316853	3.9145501	12.7192461	12.442995	21.4768365	3.9145501	10.5761199	9.5821608	3.9145501	8.5146288	10.9940772	18.4460664	12.2815132	12.3772884	3.9145501	10.8799268	18.3614061	14.9084784	9.8336219	3.9145501	10.8597034	3.9145501	9.8246174	12.5599452	17.1030076	14.4880394	13.5485739	10.6908631	8.3826815	9.4185329	13.7404534	15.8175542	3.9145501
0-90	4.0634663	9.0581457	11.0468159	9.2810718	4.0634663	10.2117552	4.0634663	11.5112044	10.8640486	4.0634663	10.4073006	12.6212276	13.9842174	4.0634663	13.4914715	14.3905035	19.4243151	4.0634663	9.2231972	4.0634663	4.0634663	15.949577	4.0634663	16.8793253	11.1041083	11.4706535	11.5695737	12.8548519	15.7765239	15.979277	9.6197778	10.4391359	10.5788727	9.8571134	11.1134799	10.6488829	15.7107599	7.2441051	10.943886	4.0634663	4.0634663	6.9866175	13.5971886	18.9905154	4.0634663
0-91	9.5165003	9.5947523	11.331462	13.6813536	3.7975608	3.7975608	6.7083194	12.8282793	12.2013811	3.7975608	10.7708531	11.5487886	14.3639196	9.3894135	15.6563618	13.1493669	18.5208223	3.7975608	12.0956198	13.1560014	8.0154643	11.1605446	9.4846599	16.785132	11.0875268	11.1316404	12.551409	11.3215225	19.07617	18.8081092	3.7975608	13.386211	11.3469875	3.7975608	16.4927602	14.163418	16.6442293	11.3313428	12.1767327	11.3510443	9.4626951	10.4138484	14.1058387	13.4858537	11.0578142
0-92	3.9065819	9.6577334	13.2373658	11.4001625	3.9065819	3.9065819	7.5393191	15.1813954	9.4401816	3.9065819	8.4768112	13.49086	13.5501795	9.1772944	3.9065819	11.7087719	17.2992802	3.9065819	11.8360075	10.9671343	3.9065819	10.6225212	12.6174896	16.5107	17.7949408	13.979765	3.9065819	9.0175419	18.5156745	16.5977959	12.2758411	13.9728127	10.4213219	3.9065819	11.4583811	11.3233106	17.0313827	3.9065819	13.1113797	10.3278925	8.3162138	7.2441086	14.05486	13.5638769	8.3557009
0-93	3.6968124	10.0643547	7.6099913	11.2861363	3.6968124	8.2092109	8.475511	12.011912	9.152644	3.6968124	9.4051201	10.9164448	12.208329	3.6968124	10.7061689	10.3064273	14.9329413	3.6968124	10.7967117	9.7451849	3.6968124	10.7564038	12.1002443	17.1628454	12.7258689	10.2719638	12.9730897	3.6968124	16.7427451	16.8210365	9.8946886	3.6968124	10.7772233	7.9157609	9.3797023	12.3956989	13.5089777	9.645306	10.9996093	12.6090731	7.4858257	8.7377123	11.5490201	14.7636659	8.588097
0-94	11.4822599	10.806991	11.7445766	11.5304752	3.7514329	8.4484647	3.7514329	11.5543726	9.8844669	3.7514329	10.3573028	11.1299289	13.0267893	3.7514329	8.3615898	12.8476955	15.6917724	3.7514329	13.3430507	13.1707769	6.8346967	10.6875233	9.9684335	18.508863	16.0857097	10.9411871	3.7514329	10.5389115	16.3778137	17.9197294	10.6181032	10.7371837	10.9299529	3.7514329	3.7514329	12.8681097	14.558806	10.130336	11.7977237	13.4033682	9.189247	9.1890493	13.8507032	12.9271937	9.0274971
0-95	3.6926326	10.4549671	7.1255472	11.7383943	3.6926326	9.9257343	8.3031192	11.3899586	3.6926326	3.6926326	6.6176768	13.2985034	12.7323758	3.6926326	9.2967639	9.5315657	16.7901034	3.6926326	11.9792097	12.6534893	3.6926326	8.7027317	10.1837317	20.9606701	16.4950012	11.0926364	3.6926326	3.6926326	19.6932584	15.7995112	11.0817101	8.6646567	11.6192174	3.6926326	9.8454526	12.9146531	13.5635545	11.2287006	11.7539424	14.4887127	9.8605488	8.9479499	13.7035449	12.7114207	10.0719691
0-96	10.1716925	9.0389145	8.2801202	10.0687718	3.8016327	3.8016327	8.1342528	9.3065074	8.9261503	3.8016327	10.0311602	10.7182207	10.7701513	8.5702293	9.2351167	12.0390604	16.9161869	3.8016327	9.6419896	11.1156191	3.8016327	9.4487105	8.5265161	22.3475651	12.0602465	11.3916557	11.8809035	3.8016327	14.711579	19.3547549	9.9768962	3.8016327	9.043207	3.8016327	3.8016327	13.5191321	15.2989135	9.3690679	11.1060849	14.4171923	10.6136432	7.5848999	14.0255584	18.4032758	8.3483556
0-97	10.9317061	9.5569143	8.1036181	12.6662394	3.7977731	11.1276616	6.5602369	11.061939	11.8089526	3.7977731	11.7157776	14.6445608	12.7289761	8.2388393	10.9965318	11.1925053	14.5601271	8.6707823	11.2710952	10.6878487	6.8438553	14.2812166	10.8963607	16.8345682	16.1418396	10.8417177	3.7977731	10.8068429	17.5927918	16.9473755	11.8459149	10.6223569	10.7277189	8.6342265	3.7977731	12.1529405	14.2454346	12.8561644	11.1245951	14.5287416	10.7462703	8.1270581	12.9211026	17.9623477	3.7977731
0-98	9.0856196	10.3729132	5.7896266	9.9837492	3.607368	7.8962354	3.607368	10.7453275	12.0425409	3.607368	10.9927198	10.3728554	11.2535582	3.607368	11.798838	12.9071777	15.2215116	3.607368	13.0219711	8.913947	3.607368	9.4181157	10.9058318	19.9834499	16.6716549	10.4579856	8.584217	8.270322	14.8833562	15.0963034	10.2516988	10.2924331	9.5548107	8.3965979	8.2727418	13.8227601	13.2994688	10.2127521	11.3779456	13.2983047	8.9660253	10.1690253	13.8943559	14.1284406	7.4148406
0-99	3.6266033	10.5250207	10.5744968	10.8159158	3.6266033	3.6266033	5.4454014	11.757011	3.6266033	3.6266033	10.6537725	9.2646277	12.2900021	8.8090566	8.1567586	9.6792902	17.220873	8.6138486	13.9830838	10.0254916	3.6266033	9.7449713	10.7830629	18.1797141	14.1355987	9.8399556	9.3244311	3.6266033	18.7031762	14.2694077	9.8586028	12.3266228	10.5858251	3.6266033	3.6266033	13.5248849	13.786915	9.5472245	11.81672	13.5242513	8.0944079	10.1798283	14.9324675	13.1311394	9.8524461
0-100	11.8173311	9.085719	10.1081462	11.2413428	3.8275505	10.2539905	3.8275505	12.3457872	9.7118464	8.0879671	11.3978855	12.3958798	14.4885183	3.8275505	15.5016127	11.5582213	17.9844697	3.8275505	10.9531362	9.2671758	3.8275505	13.6154568	10.8603487	14.1685816	15.8738103	13.1558762	3.8275505	11.9186682	16.4157583	14.612129	10.0204031	9.0199639	10.8947309	8.5353463	3.8275505	11.5300784	15.8619867	3.8275505	12.570012	11.1877833	8.9907534	9.2641414	13.799372	21.1579793	3.8275505
0-101	8.782671	10.8748676	11.1968977	8.6807548	11.498925	4.0398586	7.9170894	12.6019177	12.288675	4.0398586	8.3096309	11.5567501	12.6087965	4.0398586	17.5634765	11.783223	22.7152861	4.0398586	11.0746181	10.8103269	4.0398586	14.2387305	15.3837439	14.2632571	15.9653667	12.5081753	12.8979293	4.0398586	13.6401833	15.6803878	11.9420198	4.0398586	11.3038611	4.0398586	4.0398586	12.6910646	15.2296619	5.8260055	11.667061	7.6751253	7.1685523	7.0490166	15.3266424	16.2099498	4.0398586
0-102	3.8024209	10.4811457	8.3408396	9.166871	3.8024209	3.8024209	5.4971169	9.5033732	13.4955496	3.8024209	12.0347324	10.9173849	13.0881226	10.1142825	3.8024209	10.0986004	16.560373	3.8024209	9.8856641	3.8024209	3.8024209	8.8581142	11.0103865	12.907633	17.380488	10.0713367	8.2604911	3.8024209	13.9611727	16.4421863	11.7179887	3.8024209	8.9263033	3.8024209	3.8024209	12.9631432	15.4600201	3.8024209	11.1652972	15.4206798	8.7514509	8.5316892	13.9200744	13.9199478	7.849133
0-103	12.4671378	8.908178	9.3588429	10.4133657	3.6361336	9.7480845	3.6361336	3.6361336	10.539827	3.6361336	10.470196	11.0957488	11.1248108	3.6361336	14.2106797	13.7793905	14.102341	12.62491	8.5723693	10.3503678	3.6361336	11.4063217	10.1654458	19.1979688	3.6361336	9.1384073	12.4822101	9.7304857	14.1084132	14.8897526	10.8169239	10.7596203	9.9766684	8.9718257	8.2184656	13.686274	12.0215256	3.6361336	13.3047819	11.5582784	9.8498389	7.7289026	12.1515521	12.9364606	9.6273881
0-104	17.6888478	4.2675045	14.450863	13.1018136	4.2675045	11.9316397	4.2675045	16.2066897	11.475938	4.2675045	12.8830305	16.1270926	14.3031648	4.2675045	10.2232485	14.0308003	18.1772489	11.6374365	9.4417364	15.3261776	4.2675045	4.2675045	4.2675045	13.5746949	21.182171	15.1327121	4.2675045	13.6765379	21.8560541	24.3760377	13.2067035	13.5493489	11.9061462	4.2675045	4.2675045	12.6511148	23.4216641	13.5007132	13.1059884	4.2675045	11.0848331	10.3020329	14.5188769	14.1783677	10.5547735
0-105	3.6560784	10.5064188	10.654837	12.2735656	3.6560784	9.6556802	6.1216503	11.9248153	9.3161015	3.6560784	11.3312098	12.7616635	13.6908804	6.653768	14.6096067	13.8644903	17.9949987	8.1573519	12.5034434	10.6715085	8.1273469	12.7514826	11.0678451	19.6585772	14.5771477	11.3484417	11.5155715	3.6560784	16.7368929	18.2901286	10.4445106	8.1947086	10.273189	9.6822491	11.5379191	13.4998022	18.8359843	6.4240774	11.4736368	15.6052861	9.9999323	9.256484	13.7371488	14.489834	10.0600628
0-106	11.9989927	11.1835218	10.2030534	12.6506572	3.7369561	9.5766048	8.0613197	11.9080392	9.5909263	3.7369561	10.1421651	11.710613	13.7933022	3.7369561	12.2677847	12.4847717	16.2290311	3.7369561	11.5748935	14.8583324	8.5857259	11.2065504	10.1463971	21.3055831	18.409775	12.847933	11.1914513	8.3798052	19.6964322	17.6431344	10.8930547	3.7369561	11.4558948	7.6478536	12.0110231	14.1501185	13.6922434	9.752219	12.767378	12.7834834	8.7945928	9.046071	12.5890201	12.3722411	7.9565493
0-107	10.1428804	8.9806186	9.5843412	11.2233555	3.8307814	9.5306712	7.5471724	11.241456	11.0559527	3.8307814	10.9289408	13.4281879	13.7584644	6.7099511	14.6171869	12.9269946	16.8497224	3.8307814	9.3238834	12.5725319	3.8307814	11.9539641	9.9247175	22.1630634	12.3400614	10.8948177	9.2417298	3.8307814	11.6053348	15.1664871	11.6079224	8.1228783	9.8491115	9.488363	3.8307814	13.112095	13.8595383	10.0658555	9.846729	3.8307814	8.7579652	9.0395154	13.1490332	13.4921348	3.8307814
0-108	3.9332608	7.0915951	9.2801618	9.752852	3.9332608	3.9332608	3.9332608	11.9412678	12.0407693	3.9332608	11.8284097	15.8084564	9.6224796	3.9332608	13.1931245	9.2960637	14.8592924	3.9332608	8.2913783	9.5237968	3.9332608	10.03791	11.7350533	13.8291674	13.9683446	12.7723734	11.4897162	3.9332608	15.51474	14.9766875	9.7006347	9.2336028	10.4251836	3.9332608	13.7464637	11.6177453	11.4750541	3.9332608	13.1984534	10.1823416	6.4389477	8.4365611	13.41999	15.2171356	3.9332608
0-109	8.94653	12.2759223	11.070085	10.9244804	12.9668657	10.032628	8.8038702	12.9320068	3.7219955	3.7219955	9.4338646	11.48707	14.4937066	3.7219955	15.215192	15.5660237	23.0737722	3.7219955	14.8876287	15.3569836	7.3553962	10.222648	11.1947039	23.993198	18.0593004	13.2401076	12.2335177	3.7219955	21.8069447	18.0164776	9.4624032	11.8027565	12.214993	3.7219955	13.0306844	15.0783516	15.5045244	3.7219955	12.4988012	13.1830153	10.2491886	8.477389	14.6470088	14.2312112	7.9602387
0-110	3.7417872	11.1901053	10.5441631	10.8697769	3.7417872	3.7417872	6.5434199	11.428005	10.4170009	3.7417872	9.8762565	12.2158975	13.7276297	3.7417872	11.3960986	12.8254056	18.4346323	8.3510467	11.8014422	11.6132085	3.7417872	10.626251	11.3381292	19.6635953	17.7252	11.1350097	11.1327552	9.1350244	17.91435	14.9972385	11.5404069	10.3744594	10.9770717	7.8939154	11.0454001	12.2645181	13.9250654	12.9604277	11.7238049	13.851604	9.3100545	7.5069378	12.3385016	13.389726	8.269515
0-111	3.8587127	10.690145	11.8159645	11.5675318	3.8587127	11.3106892	3.8587127	12.6211086	3.8587127	3.8587127	12.1528711	13.861497	14.5756874	8.1762399	10.7303934	13.0416953	12.8394379	3.8587127	10.5265856	3.8587127	3.8587127	14.3457769	11.7235727	15.4980695	10.3798287	12.7060814	10.3645797	3.8587127	14.2658872	15.7107252	12.1852507	3.8587127	9.5045637	3.8587127	3.8587127	11.4537902	15.7585824	3.8587127	12.3099186	9.8146942	7.0636085	3.8587127	13.6597405	24.4561136	8.9049816
0-112	3.8539948	9.456234	8.9001715	7.796066	3.8539948	8.8113897	3.8539948	9.0195583	10.7725111	3.8539948	13.4917697	11.7316148	13.029122	3.8539948	10.5653779	10.5353636	16.7769108	3.8539948	9.2739763	11.8254559	3.8539948	11.5236249	3.8539948	14.5519219	17.6397697	9.1473302	3.8539948	8.7080994	16.0133569	15.9616486	11.1405238	9.1244111	10.1162509	3.8539948	9.1378287	14.1582552	11.1882404	12.526958	11.8285105	12.0295147	9.3687731	8.1319669	13.8437179	13.6018107	3.8539948
0-113	13.1555513	8.3318356	4.005011	11.7274134	4.005011	4.005011	8.3679689	10.6283083	9.6425144	4.005011	11.4274612	4.005011	11.9800533	4.005011	4.005011	13.2693676	19.161005	4.005011	9.6107331	10.3794961	4.005011	13.9878835	11.5686945	18.0133579	4.005011	14.4108234	4.005011	9.850832	20.1594094	15.3250763	12.3554776	13.048386	11.4159134	4.005011	4.005011	11.0180101	16.1528125	4.005011	11.3657116	9.8693858	8.3605904	9.9773849	13.0974625	4.005011	8.8039702
0-114	10.136611	10.2019005	8.07867	11.4509394	3.7989156	3.7989156	7.0311106	10.6143816	10.400256	3.7989156	3.7989156	12.5691852	14.5137937	3.7989156	12.9341882	13.6194632	18.5162542	3.7989156	10.2965548	16.4979005	3.7989156	9.9303434	9.5901763	23.9379585	18.4294727	10.7789492	12.8636566	9.118334	17.8495729	14.7817332	10.6808118	8.9932364	9.8367357	10.6323333	8.8783327	13.5459563	14.9009328	10.3589981	13.1411945	11.0141006	8.1382138	8.7371375	13.01128	14.3085437	7.6211996
0-115	3.8604347	9.0305189	3.8604347	10.3741205	3.8604347	3.8604347	8.0202972	10.9227738	10.5813015	9.4456392	8.5044818	9.5647364	11.5457748	3.8604347	9.3354066	10.1375344	15.462414	3.8604347	10.133485	11.0437072	3.8604347	3.8604347	11.2425349	19.3390508	17.2579924	10.7123824	3.8604347	10.1431204	14.9546361	16.1650665	9.9223918	3.8604347	9.3007002	9.6168957	3.8604347	11.8718775	14.4582872	3.8604347	11.2928879	9.2805634	8.4392636	10.2457029	12.8091756	15.8527738	7.7296218
0-116	11.5477133	9.3871801	10.5644594	14.3884313	3.8708351	3.8708351	7.280751	14.7754388	3.8708351	3.8708351	14.0787134	14.7698497	3.8708351	10.0807265	8.3013028	15.189715	23.9350048	9.6952637	11.7800976	3.8708351	3.8708351	11.9022377	3.8708351	15.232642	12.1243758	12.6354792	14.4505943	12.9690361	15.6003095	14.7431591	11.2659415	8.8865687	10.0714964	11.6471154	3.8708351	12.9759125	19.1330858	10.5112492	13.0389187	10.0599779	7.3415027	9.8137648	14.6443157	3.8708351	10.0663386
0-117	3.8275232	9.0474781	8.5123524	9.7917087	3.8275232	3.8275232	3.8275232	10.8028514	9.3990684	3.8275232	9.198707	10.7383797	12.1896641	3.8275232	11.6337652	9.4302949	19.3259094	3.8275232	11.1836719	10.2152718	3.8275232	10.1959888	3.8275232	20.2783328	11.7237354	5.7880072	3.8275232	9.3627105	12.1611637	16.6585318	10.3074725	3.8275232	9.9245964	8.8344936	9.5379131	12.4659106	15.2466378	3.8275232	11.9625596	11.2700885	7.799611	3.8275232	12.8071837	15.7046603	3.8275232
0-118	10.457901	9.0906098	8.4633917	11.3153641	9.7824608	10.1998837	7.6966209	12.1228157	11.9574797	3.8217655	10.6083833	11.7869455	12.3785476	3.8217655	13.3358817	12.3783132	19.7122948	8.7843576	11.509624	10.0004769	3.8217655	13.957079	10.9618307	18.7555692	13.1876167	10.8314792	11.1094324	9.6697046	16.985825	16.0338754	13.4965273	3.8217655	10.0568359	3.8217655	3.8217655	13.1198621	16.1398539	3.8217655	11.3108566	12.9523508	10.4180652	9.0090462	12.5913521	14.7737557	3.8217655
0-119	12.0211424	12.1078583	11.3680552	12.4343211	3.8413388	8.567327	3.8413388	11.8131827	10.3360972	3.8413388	11.9788122	11.5343856	14.4305692	3.8413388	15.3661968	11.6585291	16.8852829	3.8413388	11.856008	11.8525269	3.8413388	12.124585	12.0299266	17.272676	17.6025431	12.5526896	12.5288543	3.8413388	19.6887384	15.5682881	3.8413388	11.9576653	11.9937642	3.8413388	3.8413388	15.5098714	13.359388	12.9912871	12.7677928	12.0405914	9.7863011	8.983781	14.0509424	13.1727074	8.6176433
0-120	10.8013065	8.4488772	9.3184681	10.5317143	3.874235	3.874235	9.3285385	10.3411834	3.874235	7.2818531	11.1494825	10.1009335	12.1931796	8.8305907	11.1298435	12.9425672	13.3406714	8.1595266	9.0857168	9.932084	3.874235	10.0919001	7.6358857	17.5117401	13.5946312	10.4281596	3.874235	7.3671446	14.9240352	15.4942238	10.8265943	9.3211014	10.5896905	3.874235	10.4827458	13.01826	16.2040726	10.8879405	8.6649252	12.9590919	8.6703185	9.2074768	12.7281134	18.4899218	8.9175179
1-Jan	14.0051696	10.4108593	12.9012858	9.616343	30.6231387	4.111261	5.5763821	11.4808497	19.6189973	10.8722169	10.1116117	12.041089	16.2953419	13.3108256	46.636557	16.2396594	17.145855	14.6115801	8.9669471	4.111261	4.111261	11.5934549	10.6189515	21.3534052	19.6817971	12.3781571	10.4667492	14.7966268	17.1003611	17.1958929	13.5458552	4.111261	12.4035866	17.2585383	4.111261	12.1812667	19.1181241	12.547388	12.2989091	7.9421549	4.111261	9.2081422	14.8595781	14.3912386	4.111261
2-Jan	10.541803	10.3094063	10.7876915	12.4361907	20.3215544	10.4130763	7.4676121	11.2548236	17.0619057	10.9217304	8.9665292	12.8138852	12.1635171	7.4960233	25.1160018	12.8705186	15.1031385	12.4321709	11.4102997	12.6916126	8.3016535	10.6990243	10.8313893	17.4356227	15.1179278	12.6365913	13.8616728	6.8998269	20.7733676	17.6568314	11.0750609	11.0558434	10.6653088	9.4413097	12.1292713	12.0754104	16.4943967	9.5125803	13.75758	13.7604622	8.520413	9.3292794	15.4760676	13.1263219	6.8504263
3-Jan	10.8459626	10.204671	10.459112	10.2718475	19.1751196	4.0342159	7.9469106	11.2158078	15.3498206	9.1973094	11.6193555	9.1534967	13.1916839	10.700171	44.3002177	15.9490677	23.0863742	11.9447321	10.1315269	10.1294774	4.0342159	9.7294394	10.4495221	22.2882291	16.6821513	11.1078458	9.9284502	4.0342159	20.7956418	19.4867815	13.323105	9.6654202	10.8253509	11.5240718	20.2236668	12.8720845	14.4188195	12.0573844	11.5945721	12.8895155	7.8674255	4.0342159	14.4823561	22.4925605	4.0342159
4-Jan	3.8536884	9.9925498	3.8536884	12.873571	17.737956	3.8536884	3.8536884	12.4108211	16.4794562	3.8536884	13.1862604	3.8536884	12.2301957	3.8536884	23.0665325	15.2388214	19.4246553	3.8536884	9.486426	12.7266594	3.8536884	12.6106113	13.508339	27.1218787	13.460053	11.1725176	10.8708963	10.1923097	18.9577768	19.6138003	12.7226806	9.3731817	10.1949109	10.1441906	3.8536884	15.9531455	19.2960793	10.7647277	15.7984871	12.7110382	9.5192148	9.9067365	16.5835281	21.0367679	8.5522483
5-Jan	12.3289886	10.3010126	10.1444205	12.6430732	20.2405443	7.8439122	9.5762032	12.6089396	15.2979469	9.2455201	11.3785719	10.7118325	12.441196	8.7518434	24.1445382	14.1574188	15.8057895	16.7902684	11.3199611	14.1444942	8.4718233	10.9645646	11.9458001	15.2356794	16.7675826	12.9446999	14.274378	10.5504369	19.080975	23.7088522	11.8348202	10.6599687	11.5771469	11.6924257	9.7528502	13.608339	12.1797357	7.96263	15.9916941	11.0991695	8.145192	10.4967598	15.3481867	14.4040768	5.7649338
6-Jan	3.7850172	10.6873294	3.7850172	11.6957529	3.7850172	3.7850172	3.7850172	12.8793583	12.9927009	3.7850172	11.0163548	10.5918728	10.7409385	9.6925795	10.5200551	13.9371267	18.9080766	3.7850172	10.9244332	13.9788167	3.7850172	13.5327402	11.9153185	19.9666874	18.3069536	12.9053793	3.7850172	3.7850172	18.1237192	17.107447	10.5156744	9.637018	12.1444735	9.1576891	3.7850172	12.6135365	13.7300609	10.1800766	13.8710446	12.4206458	9.7659603	8.5948185	13.173034	12.5656999	7.6483693
7-Jan	4.3182894	4.3182894	10.9433922	9.3289459	26.2925341	4.3182894	4.3182894	9.6149854	15.4417702	10.2818594	4.3182894	4.3182894	20.9226229	9.2616705	46.5322772	15.4078579	16.2876322	24.7199357	7.2790284	13.8108711	11.4345737	9.5281063	12.4790665	18.1540432	20.849126	17.4099683	4.3182894	4.3182894	17.8829775	17.3942228	4.3182894	13.2387167	9.952543	17.2881902	4.3182894	11.2183041	12.8433764	4.3182894	12.4310454	11.9021992	7.3217833	4.3182894	12.1928477	18.0139744	4.3182894
8-Jan	11.4210076	8.7777739	11.0012113	8.8700827	18.2582399	9.8619854	6.7095455	12.920445	13.086779	3.8340851	11.508657	12.0208138	12.733293	14.9355201	25.6478382	16.2786659	18.5370497	3.8340851	11.0202041	10.0989968	3.8340851	12.5895575	12.4046962	22.8274903	14.4424824	10.2429378	3.8340851	8.9046816	15.8592727	20.6462467	13.5894518	9.0214399	11.1759908	11.8023584	10.3231373	16.1959585	22.5486926	12.1355725	13.4714147	12.1901618	9.7915321	8.5597013	16.8858371	21.3858162	8.3381542
9-Jan	4.1314885	10.0214758	4.1314885	8.9606806	23.7278483	4.1314885	4.1314885	12.5102915	17.3748028	4.1314885	13.1464394	11.0463803	18.1472312	14.3125329	61.8832035	12.6355294	13.7881988	12.667274	9.6513032	12.8446748	15.4334171	4.1314885	4.1314885	20.9003091	17.341722	13.531045	4.1314885	4.1314885	17.307593	19.3093629	4.1314885	10.9237445	10.9243775	11.9675267	38.5896092	13.3667919	15.2836527	4.1314885	10.2904248	13.2337123	7.6334286	4.1314885	15.2885462	4.1314885	4.1314885
10-Jan	14.2380385	9.2569558	11.6439175	9.1897112	28.246804	3.898236	3.898236	12.9513956	18.4271733	11.9700927	10.407166	3.898236	15.3072448	11.1259811	40.5798265	15.9439211	16.8817591	11.1092247	7.7665639	9.7637198	10.276777	11.7713824	10.8633199	20.8558534	16.092432	11.4394919	3.898236	3.898236	16.8091312	16.7671815	3.898236	11.3138025	11.1321693	9.8545003	16.9942423	12.0293893	15.6279499	3.898236	11.7920449	10.6411017	6.6320142	9.3974718	11.1869475	26.8533249	8.0113728
11-Jan	18.3097683	9.5952287	12.219937	11.832832	42.9609955	4.1936537	4.1936537	13.1836997	15.6001546	4.1936537	9.6327828	4.1936537	15.8379762	4.1936537	75.614771	18.7305905	21.7948946	35.4248558	10.6201719	13.0469133	4.1936537	4.1936537	15.2387823	24.0057733	19.9668404	12.7703328	4.1936537	17.1614224	18.4222424	23.2691774	10.6788502	12.7019973	10.7591407	9.6948563	15.2490146	12.7032934	16.6519856	4.1936537	11.6876407	11.413054	8.7885058	9.8945346	13.6156671	4.1936537	10.3490306
12-Jan	14.747126	11.7439956	9.8203828	12.2606303	14.38206	12.0341746	3.6700922	11.0585495	15.5722866	7.6078877	12.583418	15.5248631	12.9455112	14.142414	13.6567603	13.8172453	20.5249437	8.4164871	13.2532524	14.8316375	3.6700922	12.3033677	12.9467145	16.9513527	21.6010821	12.5479614	10.5898112	11.0022319	20.9579692	23.2301435	12.5759676	10.8925305	12.7075046	10.893328	3.6700922	15.9754747	17.3242034	11.1308957	13.0066291	12.5526465	9.0506873	8.785018	15.9677633	11.822259	3.6700922
13-Jan	13.7092191	10.5850705	10.6618308	10.5666921	31.3829622	10.5760633	9.8794568	10.9784519	16.0672083	12.9966733	9.3654131	3.8508511	11.9018635	11.327045	47.8787779	17.3858349	21.2560889	20.261145	9.0374143	8.8107071	12.6617915	12.6333091	9.6966224	21.2586018	17.4240903	11.013611	17.9838313	14.9454779	15.2934023	17.3840449	10.6070376	9.9763667	10.3136808	15.698766	9.3073593	13.8713554	15.7820858	6.4045402	12.1368055	10.6181691	8.1620858	3.8508511	15.5038485	16.5767933	3.8508511
14-Jan	3.8608029	9.4778695	11.8107237	8.6935203	20.3655225	10.8313345	7.1295065	13.3868618	14.6879838	8.8590692	12.1147745	3.8608029	12.4325857	10.2429654	39.3297445	15.0771745	17.1429121	15.4778629	8.5350733	10.6476422	11.5101381	11.7268746	11.0748801	18.1728073	13.9228836	11.9333913	11.0963926	11.2191114	18.3039341	17.4526083	12.39271	10.9084717	10.8159804	13.1084864	14.9592675	11.7293271	13.2193177	12.8469525	12.1603147	11.038614	7.9986345	9.4084504	12.8506278	17.8511176	7.7449119
15-Jan	11.745912	11.4757257	11.5886624	9.6215919	17.7343512	10.9584672	3.9487461	15.1655771	18.5838405	10.4530424	10.3209744	12.5505076	15.5987442	12.8566878	50.7494174	14.5127737	20.7844632	10.9027771	13.279509	14.1308914	8.936689	12.2296882	9.0283349	18.7377821	18.6068217	12.9670574	9.882675	3.9487461	21.1857999	20.1003294	10.6109832	12.8922457	11.2511775	11.0984991	11.8838692	13.2302896	17.2369437	10.4991887	14.8069667	12.4173187	9.4909386	10.1008628	16.046876	19.2805	3.9487461
16-Jan	9.8276392	10.9155985	9.0541132	8.4102891	24.8896726	3.7726026	3.7726026	13.0177062	20.9112318	9.8373076	9.4014389	10.1639082	11.240813	11.1005473	27.9366442	13.1450309	14.5448047	21.0515537	9.7753617	11.4590215	3.7726026	10.6000019	12.0114397	16.7178212	16.530484	10.0191107	12.9395311	3.7726026	21.9222594	16.2605281	12.088398	11.19935	11.4647091	8.4363035	10.4278285	12.913946	15.0073619	13.4083346	13.9489983	13.5723607	9.2000244	9.3169502	12.8471185	13.5099051	6.8569356
17-Jan	11.0615084	12.2167552	10.2936151	9.8828221	25.7062271	4.0126545	4.0126545	15.8303593	21.7147342	11.6191506	13.6709938	7.7354909	13.9602716	14.8678513	56.7449959	17.3678302	20.2449607	15.8878593	12.0306315	11.9994113	4.0126545	12.678918	12.9021854	19.4325054	21.6788463	13.7320879	12.7338353	12.2527049	21.9849429	22.3673396	12.2826239	8.7452598	10.0704842	11.0116525	4.0126545	14.4333376	17.0681675	8.3701796	13.0714848	9.0252096	10.2037803	11.4091722	15.1080781	14.9145306	4.0126545
18-Jan	10.9439379	10.5595534	10.8990391	12.8931628	19.9877994	3.8108946	6.3458279	11.4085735	13.7595375	3.8108946	8.8918802	13.6626301	13.5561186	3.8108946	29.2368483	13.7649549	16.1992826	8.5666495	10.7214028	14.8146865	8.1306487	13.9300427	12.2351032	17.1876004	17.6246806	8.8352922	3.8108946	3.8108946	17.869441	15.7446349	13.8403602	11.3961339	11.1167576	3.8108946	10.6443889	15.0112096	15.3090494	14.585728	18.4682833	10.7140149	10.2307421	9.585412	13.5193183	9.5925789	3.8108946
19-Jan	3.9176542	9.3556311	11.9777807	12.7897946	15.1243646	9.2835693	3.9176542	12.5928839	18.4179921	10.0185087	8.016092	10.104522	13.1816737	3.9176542	30.8584542	16.7808222	23.9612585	15.7458952	9.0912893	13.9241703	3.9176542	13.0266912	9.4200261	23.3637448	15.5456524	10.7751121	10.5046763	3.9176542	20.6956976	23.1034642	11.8156951	8.9995299	9.5350909	13.1819635	3.9176542	17.3399387	18.7206518	3.9176542	13.1342386	11.9684086	9.0898092	7.9756793	15.1288523	18.9743751	7.4210911
20-Jan	17.1904765	10.4903642	12.4762802	8.8897247	41.862971	4.1861003	6.762289	14.6348767	18.7965815	14.1237018	4.1861003	4.1861003	13.2434689	4.1861003	45.5033198	18.6679965	20.3345179	21.4705305	8.5472254	10.9646502	10.0869006	11.0147158	4.1861003	17.6332573	14.0405974	17.0282551	4.1861003	10.918514	19.1925697	17.7380503	4.1861003	10.6511382	10.9029044	17.2369806	18.1080345	9.9089848	10.983445	4.1861003	12.0351696	4.1861003	7.3526481	10.1066963	10.1871393	4.1861003	4.1861003
21-Jan	10.3357005	9.7006704	11.970089	11.36307	13.1012004	3.809997	3.809997	13.6697109	18.7188909	9.5311496	10.4165306	12.0068943	13.9080751	15.2582387	17.0183497	16.1377682	20.5101531	7.0611779	11.0024139	17.9773001	3.809997	8.2833019	11.9460188	22.4687075	15.275566	13.2916344	16.1383915	10.9112427	16.8301145	20.2234725	10.7014167	8.5873856	10.0237925	11.584069	9.2077299	14.4280941	24.0875387	11.3122485	13.092048	12.7909707	8.6684943	8.2174284	15.8120071	17.1024503	6.4677231
22-Jan	3.9732862	9.7735263	12.7730887	11.6037058	16.1187011	12.1323193	3.9732862	13.8860039	28.2176835	9.370631	9.6009181	13.9929099	13.5225039	12.6936824	36.2498227	16.7965796	25.7778673	17.7108596	9.4069973	15.1444297	3.9732862	13.4255741	13.1226846	26.3531767	20.0663973	12.6361466	3.9732862	12.1257461	16.8145201	26.6573446	12.8388288	10.9635077	10.7597481	12.8514387	3.9732862	16.5499215	20.1464694	3.9732862	11.5910418	13.059091	9.0285874	8.3439186	15.2691092	11.4267988	3.9732862
23-Jan	3.8715486	10.2214877	10.8264286	10.100198	18.2872084	10.9864708	8.4563119	12.6532829	18.6887698	9.5082051	13.4712406	9.5227165	12.4371482	9.3478221	23.5356145	14.2961046	18.798279	10.0023512	10.7099788	14.2253526	3.8715486	10.8625389	12.9128579	25.6877425	18.045238	12.5912691	12.6004882	8.3868067	15.0395549	20.2142184	11.9959493	3.8715486	11.8133592	10.5786394	3.8715486	18.2743458	19.7437519	9.2024675	12.2854164	12.6663022	8.933106	8.5027013	17.2620938	18.1742191	8.3368647
24-Jan	12.8891711	8.986973	11.7665926	9.7734569	36.4195768	9.8196135	7.9804246	14.0857267	20.8709569	13.1107982	4.0776016	4.0776016	13.130486	10.662589	38.5769409	16.671018	19.5158026	12.2398695	8.6566404	10.3340165	9.257176	10.7765824	14.5401092	22.9768914	20.4221761	13.5474354	4.0776016	4.0776016	13.7647336	18.7305957	4.0776016	4.0776016	10.9488383	10.2800993	4.0776016	12.0218806	12.5443454	4.0776016	10.6427601	12.9424033	4.0776016	4.0776016	13.1515926	21.1993124	4.0776016
25-Jan	3.891923	9.8348943	11.1393473	11.5913896	12.4778281	3.891923	7.9790749	12.4260448	16.1853973	3.891923	11.2360119	3.891923	10.8020259	3.891923	24.1847834	15.4686979	20.8641973	3.891923	10.4639563	13.20295	3.891923	10.4849298	12.4135989	24.6483137	11.675687	11.9746113	12.1530353	3.891923	20.0288368	18.7900384	10.3853927	10.2819187	10.5869885	3.891923	3.891923	14.6300858	20.0192354	12.0011752	11.0428557	11.6566106	9.603836	3.891923	15.8237508	24.2013113	7.0671507
26-Jan	13.2168194	10.2107704	10.9881057	10.3457944	25.5035298	4.2300828	4.2300828	15.9673871	14.9684874	11.7294911	10.0604531	4.2300828	12.9329807	11.629794	32.5786799	17.9333879	15.8051828	14.9838728	6.7316297	15.7747401	9.3100992	10.0328844	4.2300828	22.0822511	18.4797153	12.3072095	4.2300828	13.6263461	23.4068941	17.5590622	4.2300828	4.2300828	10.7689654	10.5967644	13.3761641	8.8541273	14.681939	10.3016383	11.4941839	4.2300828	4.2300828	8.6152827	8.3885991	11.9595702	7.7236922
27-Jan	4.2340636	10.5413809	14.1325296	10.0682012	23.89786	4.2340636	7.3134631	11.9434996	4.2340636	8.5153593	9.6661776	10.8472399	4.2340636	4.2340636	57.104467	18.0424269	21.0884688	19.411418	9.0490484	4.2340636	13.9739802	4.2340636	15.0718588	18.1853865	15.4424407	9.1340787	4.2340636	11.4072527	18.6269128	19.4711499	4.2340636	9.765596	12.579797	4.2340636	20.6215847	12.9421383	14.285961	4.2340636	12.48222	13.4929914	7.1711417	4.2340636	13.5070196	4.2340636	4.2340636
28-Jan	3.8980253	9.5691449	9.984885	10.3392645	25.9053067	11.0678272	8.4721032	10.5257093	12.5372289	3.8980253	3.8980253	10.8994792	12.7520677	3.8980253	20.7643719	14.6877327	19.825994	18.5259841	10.4011829	11.2383967	8.38509	10.9550983	12.4827423	19.8319272	15.4314032	10.0159389	10.5211318	9.7724687	16.881089	17.2134533	11.3471685	12.6457644	10.9832129	3.8980253	3.8980253	13.3555968	13.9477734	3.8980253	13.6099853	10.9669747	8.2917142	7.5837553	13.2912973	15.6408691	8.4157663
29-Jan	10.4671605	9.4861699	4.1185364	13.7475319	18.0698692	4.1185364	8.8169848	11.1135042	12.2560697	18.5232919	8.9197245	4.1185364	15.073987	11.0861855	37.987178	17.302799	20.3662192	8.5187611	8.8644701	11.6515043	11.8636737	12.806527	14.4444112	17.1193881	13.7490249	12.6477484	12.5137525	4.1185364	20.1771786	12.8739982	12.1437491	11.4538849	11.2777996	12.7303602	14.5280349	11.0535154	14.259176	4.1185364	11.9663692	10.9858473	9.2868438	9.1660476	13.0827777	24.70823	4.1185364
30-Jan	18.6513459	11.5743962	9.5837383	9.6211405	39.8380585	3.9366991	3.9366991	15.7274304	12.9891991	9.396465	11.7967914	12.7891475	10.970845	13.6061306	60.0058667	20.9210185	18.0997427	32.0428765	10.1412036	11.5414264	10.1881097	12.0156873	3.9366991	15.9971264	16.1882886	7.3430845	9.146404	12.4059753	15.7317452	16.9565356	10.9012974	3.9366991	12.2923178	13.6915025	17.6718122	12.4134427	16.7533719	3.9366991	13.3226182	11.0619564	7.1584173	9.0718117	14.0813293	8.7634077	11.4042646
31-Jan	12.0417267	9.0378548	4.1001615	9.5575667	20.8713173	4.1001615	7.5742453	11.4950719	16.8302304	12.6797593	8.9550876	4.1001615	16.8692572	4.1001615	49.7539095	16.5126323	20.3958188	10.0428889	8.1602845	9.5500351	4.1001615	4.1001615	11.4636663	21.1420678	16.7683259	9.9607474	10.2326578	4.1001615	22.2498278	21.2091327	10.7971133	13.6513854	10.3460799	13.9689047	13.0299951	11.7671698	11.9760013	12.3941827	17.4421464	10.6112991	6.373226	10.4807069	11.7817618	16.9980473	4.1001615
Jan-32	9.0675727	9.354521	13.3486755	9.6568711	15.8379776	3.770532	7.1945548	12.902304	18.639462	9.0568511	9.819868	10.8877414	3.770532	12.1267793	15.3480365	14.3266442	13.2195282	11.4016908	11.826628	3.770532	3.770532	3.770532	13.2220491	18.5092904	16.2061568	15.1723042	16.548477	12.7070449	18.267672	16.9435621	13.7541563	12.6157959	11.6672514	9.9789193	3.770532	14.1630902	12.97169	10.7505837	13.736905	9.0329893	8.270219	9.0753017	14.1040196	10.5766904	3.770532
Jan-33	10.2085428	8.8527098	11.0837029	11.5342872	3.7440621	9.6598599	7.2249403	11.9934764	8.3755206	7.600825	3.7440621	3.7440621	13.8737525	3.7440621	10.7938631	12.9899566	20.2344381	7.6416599	12.0504126	12.1129203	3.7440621	11.4808644	10.4333903	17.6885785	16.5580115	11.8596154	12.8426943	3.7440621	18.1741414	15.9405916	13.9534696	3.7440621	11.4430148	3.7440621	9.6801637	12.0706235	13.7681413	11.437357	13.7042887	12.5337533	8.0944406	9.716756	13.0707803	14.964527	8.3679496
Jan-34	3.9374118	10.8080454	11.2655007	11.7319329	17.6686384	3.9374118	8.3524198	12.858406	19.6574447	3.9374118	12.8593454	3.9374118	16.755501	3.9374118	36.3252877	15.4998081	18.638207	12.1590017	9.2815932	14.5268198	3.9374118	11.0376569	10.4844203	23.3750044	15.545193	14.467393	12.0400742	3.9374118	20.394012	20.4239854	11.6497744	8.9833194	11.5166587	14.332733	3.9374118	16.4534762	30.27777	3.9374118	15.7838947	12.3293309	9.4817686	9.1099239	14.9294286	15.9053148	7.2926321
Jan-35	12.2248996	10.1828204	11.4592601	9.77745	14.7232882	4.09187	8.505637	13.4936976	12.360302	18.6733648	10.2838481	9.0807997	12.9525913	14.4863639	38.6741737	19.1797317	22.3653257	13.4739066	8.101716	10.8921928	14.6720412	12.2196181	10.544801	25.9803645	12.9789258	11.0433193	9.8034891	11.1522486	21.2827798	18.1315914	13.0124048	4.09187	10.4500397	12.2387062	11.3387765	13.2740302	16.3489216	13.1359455	11.7559188	12.0397386	6.6459365	7.7718801	11.4643151	25.7188926	10.3411621
Jan-36	12.4136616	11.4313887	12.2799626	7.7931924	18.0157872	4.1399632	4.1399632	10.0037664	16.1362356	13.3454706	15.3436701	13.0860384	12.9024685	9.84441	60.4535367	17.1239286	18.8148802	4.1399632	10.4682106	13.9515116	10.9467381	11.4906759	13.3758884	19.6057664	21.962843	12.2582838	4.1399632	4.1399632	18.4065217	17.788719	12.7334666	11.7288183	13.5927092	12.6543835	4.1399632	14.7355891	11.6861284	4.1399632	14.9657266	14.1000961	8.3479853	4.1399632	16.650469	22.7877881	4.1399632
Jan-37	3.7729125	10.8286657	12.2093027	11.4990961	12.2012218	3.7729125	8.5264019	12.6679124	13.2229397	8.1079158	11.6183565	11.543622	14.6806894	15.0922439	14.077952	17.187254	21.7577562	8.4115512	11.8276378	19.2487042	3.7729125	12.2437288	12.1889571	21.3219133	14.2313127	13.4389416	11.106674	3.7729125	18.7293682	17.8246475	12.3977905	9.8434968	11.3923412	13.0941326	11.2487708	15.102277	24.0531629	10.6948071	14.398242	12.7505875	9.5335424	10.1014663	15.8737466	16.9613772	8.0529008
Jan-38	15.8221719	13.0043792	21.3914134	18.288322	11.2965628	17.0599281	4.5384536	4.5384536	13.374056	16.4945891	13.1363791	4.5384536	16.0983014	22.9021821	31.1899045	50.1486489	14.7117085	23.5828836	8.876398	18.9537689	4.5384536	4.5384536	16.5497382	24.4084412	4.5384536	4.5384536	4.5384536	29.3279633	4.5384536	4.5384536	4.5384536	4.5384536	13.5148878	4.5384536	4.5384536	12.8674587	11.9745553	25.6908065	15.1724535	4.5384536	4.5384536	4.5384536	13.5965664	15.8752402	4.5384536
Jan-39	15.8442309	9.6402623	3.8993022	9.882245	17.5992238	3.8993022	8.5266873	14.613206	19.0411989	12.1321204	3.8993022	3.8993022	3.8993022	13.8689705	34.4472583	18.8326844	18.1426241	32.3259109	8.8405714	11.0694159	8.708317	3.8993022	12.0581932	18.8564218	19.7280626	13.8850859	3.8993022	3.8993022	16.9921731	15.912744	12.7390985	13.1406229	10.4782444	18.9931886	3.8993022	12.5574736	15.6377774	3.8993022	10.381768	14.4611881	7.5418082	8.6005881	12.858773	18.0522906	7.5907328
Jan-40	10.1288077	9.8529118	3.8598975	12.4815384	3.8598975	3.8598975	8.2340452	13.556284	11.9486886	3.8598975	9.5281385	11.20513	14.5856221	3.8598975	11.635365	13.7105673	21.3713954	3.8598975	11.6021665	14.5958747	6.9834011	11.4900833	11.6245391	18.9935133	19.0726299	14.5277603	11.6434389	10.432932	20.0749781	19.3337501	8.4982541	11.7027058	11.2007731	8.6199525	3.8598975	11.5806022	15.9680722	12.1093716	13.6651076	13.0365989	9.8754283	8.2805503	13.9720616	17.3919501	7.6590747
Jan-41	10.4412549	10.2469407	10.3389798	8.4068347	16.7336857	3.9918824	3.9918824	13.479741	12.523661	10.242018	11.8502781	3.9918824	14.4511395	11.7606246	46.5764446	16.7129776	18.8639454	14.4519629	10.1083163	13.1910463	3.9918824	3.9918824	3.9918824	21.2005151	16.7462044	11.898548	10.3620308	13.3447543	18.6366468	16.3467946	12.3247536	12.6828648	10.8871271	9.8749473	16.5835084	11.4797172	17.4530038	3.9918824	13.380076	11.3599995	8.8350961	3.9918824	13.3479874	14.0069252	3.9918824
Jan-42	3.8048736	9.5221722	10.422615	10.490979	19.0300521	3.8048736	8.3984258	12.9395138	17.1329578	9.2860883	11.8940797	10.734547	14.6341319	3.8048736	31.2352187	12.9700603	20.6039524	3.8048736	11.4116461	12.1534115	7.2415433	13.027256	11.2333159	27.940086	15.169615	9.6771067	3.8048736	8.9458976	16.0527054	19.4760146	12.5309182	11.2865645	12.0482202	9.7933688	3.8048736	16.9247156	21.7569203	3.8048736	14.408571	11.4346409	9.0868232	8.5487795	15.8324428	18.9781754	7.3502196
Jan-43	12.6809674	9.7623952	9.1910419	11.5459331	17.4380559	10.5220457	3.9100301	12.2249414	12.6373161	3.9100301	10.7867835	10.4955236	12.7662274	11.1522936	27.30046	16.5795648	18.36871	12.0372823	9.0193768	13.7686542	3.9100301	18.537326	13.0450418	27.0022506	13.6786424	3.9100301	10.2261072	9.7179176	17.2569716	20.7447818	11.24213	3.9100301	11.4620795	3.9100301	3.9100301	19.3268358	20.0272613	13.3951382	13.592606	9.784451	9.7259897	3.9100301	15.1716372	19.7409716	7.9926428
Jan-44	13.1585706	9.2881815	11.5548875	10.0565256	16.0997168	10.0827604	6.1220862	12.8340802	18.437583	3.831332	10.3508298	9.2985948	14.6297431	3.831332	25.37393	14.6960823	19.3858579	14.1079343	11.322382	14.2504736	3.831332	11.9813007	3.831332	24.081908	15.2869098	11.7001072	11.5361658	3.831332	17.0559808	17.3464569	11.0118105	7.469917	10.4053864	11.1151683	3.831332	18.1284752	17.5105911	11.8544474	13.2931155	12.5332862	10.2300708	7.4116447	17.994813	19.2986692	8.2132365
Jan-45	13.3319708	10.9744898	10.8549737	13.0000274	16.7564317	7.8814787	7.419068	14.1510016	22.1049034	3.7932131	12.7520366	15.9882334	16.2669914	13.2985309	24.0356703	17.5207101	21.1562361	10.0562407	11.5629765	17.8696067	3.7932131	14.7493386	13.4098652	25.4674672	16.1143759	12.6402702	9.1359197	10.8386775	18.7592235	18.8451446	12.1889684	12.1054384	11.7126828	7.443427	8.4588229	17.3164282	21.15356	12.4454137	14.8106616	12.2086618	9.3803068	9.3367603	16.3149843	19.2476002	7.8760176
Jan-46	10.1524012	10.5797019	10.7341649	12.5489101	10.9612756	9.4760367	5.336334	12.9251336	3.8589574	3.8589574	3.8589574	3.8589574	15.0143467	8.9808325	14.0333553	13.9060031	17.6457659	3.8589574	11.2706915	13.9361143	3.8589574	3.8589574	11.9894316	21.5294831	14.2005542	12.542219	9.8573341	10.4042751	19.0636239	16.0400223	12.3340235	13.69176	13.1921432	10.5766285	13.2655258	13.2197838	17.4158709	11.8019607	13.3355173	12.6538907	8.4023498	3.8589574	13.0653059	14.1419281	8.1668864
Jan-47	14.003162	9.4832921	12.4376299	11.3879899	18.4193341	10.6640978	3.9177233	14.0678712	26.458402	10.3127257	7.3982962	3.9177233	18.0751439	3.9177233	30.7039855	20.0263117	20.4655187	10.0686187	9.9347513	22.7301886	3.9177233	14.1586025	10.1275001	29.1415345	16.1352151	13.1654642	13.9966799	10.2315033	20.0573017	20.3898092	12.0811908	10.8564386	11.3914844	9.3978987	10.9276644	16.8411303	21.9814899	3.9177233	14.6912619	8.2756231	9.0110111	7.374758	14.7609878	14.8701921	3.9177233
Jan-48	4.0421639	10.5114561	10.386692	10.0797185	28.4604108	4.0421639	4.0421639	13.1451981	15.710915	8.2478967	14.1160413	11.6113977	15.6016702	14.113129	51.0174757	19.0970057	19.5239918	20.3835015	10.9083432	10.8859967	14.9020131	12.922913	4.0421639	26.5133869	12.8255145	12.3762908	14.972195	4.0421639	17.355873	17.4574784	9.6715185	11.4860734	10.8179693	21.4092578	12.6464296	13.4900688	14.3326843	11.4274639	11.0814934	11.1776209	9.6903365	4.0421639	16.5608814	25.9899855	10.3579541
Jan-49	9.7711351	11.193808	11.2504022	9.9165644	14.8568582	10.5444395	7.4152849	12.7614102	17.452648	3.9618579	9.1268473	8.7910492	13.7067798	7.9948984	28.0830476	16.2975535	20.6028214	10.029365	9.6156964	13.004841	7.7362611	15.0466966	16.3822092	21.7048658	15.373158	10.1134516	12.6404755	8.4019798	18.0038616	19.8391268	11.4243707	8.5824211	11.59841	3.9618579	3.9618579	15.9741264	17.4163814	12.7793352	12.7875875	12.5843332	8.2190888	3.9618579	15.7647528	19.4595472	8.329529
Jan-50	11.4428863	9.3059227	11.3614689	15.9012782	13.4631334	3.9429841	9.1798796	14.0919915	15.3647704	3.9429841	3.9429841	10.959295	15.1774715	3.9429841	24.0825504	18.0524385	21.0256142	10.1107318	11.8272553	12.2197564	3.9429841	12.6405198	13.0537449	31.4294152	13.7322872	13.3372505	13.8362211	3.9429841	23.7193416	23.9302835	13.5106563	9.6144094	10.4574671	10.8715093	3.9429841	15.2140824	21.0539149	3.9429841	13.8728772	13.6646981	8.0067721	9.3898078	14.4103577	18.3118991	3.9429841
Jan-51	9.6506273	9.3541717	10.5160219	11.852514	14.9835515	10.0506496	3.7247284	11.6244421	16.2428198	9.5940606	3.7247284	9.0044144	12.3781711	3.7247284	27.6212667	12.658532	12.978694	11.8342844	9.6202369	13.4517478	11.6363235	8.801587	8.0193112	19.2939807	15.8016632	14.6551156	12.6137273	7.1948643	20.1600384	16.8929025	11.5153316	9.814619	10.6449677	8.8231622	3.7247284	10.9334299	15.1664672	10.271737	13.0395296	12.7968338	8.4831808	8.1298937	13.7427489	13.0534772	7.561194
Jan-52	11.1657711	10.1639003	11.537047	11.061237	11.1470568	3.8110514	8.3642958	13.1850094	15.9067797	10.5557111	9.3028997	12.7872855	16.7696975	16.0560935	14.4572057	15.5982505	19.6874557	6.9094948	11.2651891	13.8256131	3.8110514	12.6594036	11.0600383	20.3235597	14.2622161	12.4934575	10.9190768	8.1971325	19.3649426	18.6525499	12.5986203	9.8119121	10.6268222	12.5434578	12.0915288	14.4473656	22.8569172	10.7151008	12.4559485	13.3270172	8.8198965	8.4315909	16.1447564	18.8296598	7.1978868
Jan-53	12.828989	10.6557389	8.220071	14.7083986	19.0961506	3.849264	7.2400165	13.2414772	13.8688836	13.4258864	8.8423837	14.3347302	13.4475922	11.6906994	30.5070342	14.5272284	19.2566375	20.6528459	9.5475952	16.8911614	8.7919543	12.9859946	12.5078569	15.5433771	20.1823038	14.0094096	17.5152915	3.849264	19.2179121	21.1234592	11.435867	12.7205931	10.1744346	14.8137749	3.849264	13.7601936	17.052377	3.849264	14.1247329	12.4833282	8.5088944	8.5425848	13.9977778	14.8140382	8.5470438
Jan-54	11.4079998	10.8017781	3.9911989	9.3363791	23.1225242	3.9911989	7.6537775	12.836345	12.3389072	14.8817105	3.9911989	3.9911989	19.0352494	3.9911989	27.9222553	10.8216579	18.0066012	10.4870465	10.5354574	6.9551998	8.1361682	9.5313677	7.9030429	16.8040765	13.9279587	10.4326165	3.9911989	11.0877355	15.0011196	20.8345087	3.9911989	11.223631	9.2391594	10.2835038	3.9911989	11.3099759	12.9556227	6.6423576	14.0850256	10.8696291	9.4250618	3.9911989	14.1115971	29.0561871	9.3659487
Jan-55	10.2938591	9.2585888	9.2881961	11.2515722	3.7995623	9.6736848	3.7995623	12.0262065	13.0516852	8.220879	10.7192606	3.7995623	10.444874	11.6770818	24.4659141	11.2928066	16.2247034	3.7995623	11.0564261	10.796256	3.7995623	10.303502	10.306913	18.930626	17.6545237	10.4746532	3.7995623	9.6362931	15.6651116	18.116363	11.3755031	3.7995623	11.4466871	9.3626582	3.7995623	14.3224552	16.1432147	3.7995623	12.2564947	13.1032996	9.9083712	8.8537023	14.3260819	16.8198699	7.9412225
Jan-56	3.9016261	8.8014109	10.8709172	11.1943959	16.4484674	3.9016261	5.9902199	11.7065657	14.0148321	3.9016261	3.9016261	9.9739531	12.3207322	10.4711306	21.0579409	14.1832423	14.9968103	20.999576	7.4723849	13.029609	3.9016261	11.0542323	10.0324807	18.8903166	17.1134843	11.8770809	3.9016261	8.9607616	15.8229667	16.9299974	12.9763699	10.2881353	10.9999747	9.940636	3.9016261	11.6611397	15.1765626	12.3170407	11.0956914	11.6095216	3.9016261	3.9016261	10.7430756	15.532685	8.3196672
Jan-57	10.1434811	8.5127703	10.2354111	12.9304065	20.1077523	9.006197	8.1249804	10.9072434	13.5190743	9.8038638	9.5714526	11.8455758	10.7809704	8.9998723	25.9357413	14.1481537	13.9971282	16.8967896	10.8314114	14.723292	9.9778755	9.7795929	10.0468481	19.3721015	15.501812	12.7525788	8.5400926	7.0371257	20.4595157	16.9612679	12.4826647	11.3040527	11.1383724	7.8222055	12.6893205	12.3010748	11.5748756	9.8166959	13.4511095	10.1263803	8.0706606	7.9851251	13.0675269	11.6206901	7.7506884
Jan-58	9.354051	10.1816057	10.2214992	13.714739	21.9967386	3.6890645	7.9044482	12.2878148	12.933902	9.3091834	9.1904285	12.8139183	12.4586881	10.1489104	25.6463636	14.101529	16.0397383	3.6890645	11.900631	12.783811	9.1917219	9.7892248	14.2731767	20.716677	18.103082	13.4644921	3.6890645	7.5473579	21.0624953	17.0928372	8.2723964	12.1147042	12.3478889	7.5133662	3.6890645	12.8242928	13.0896875	12.6615396	13.1037235	12.5378564	8.1798449	8.9279679	16.0658561	11.9961258	8.38906
Jan-59	11.5036421	11.0440783	8.9703365	10.4510398	22.2873523	3.800887	8.4601013	12.5920678	15.6909588	3.800887	11.8335408	9.4587245	12.6817401	11.4391788	35.5551563	16.2458064	17.4784046	14.6276352	10.1932397	10.7250576	3.800887	14.7795836	10.209743	22.4222722	13.5953327	12.591131	12.5849967	3.800887	18.1033399	18.066129	12.4361884	9.9219466	11.7481354	9.3092877	3.800887	18.7508712	22.100933	10.5574136	13.2657624	11.592934	8.9785154	8.4239969	16.9476159	16.3775894	8.7640656
Jan-60	13.3091158	8.7612041	9.4729575	12.2063883	23.2419625	10.6370789	7.7550491	11.8520488	14.2854903	12.0762626	3.6692376	11.1434245	12.6322146	11.7296964	26.5669612	13.7929165	15.3528544	8.7353329	10.8590518	16.3178668	8.4918678	9.6121998	11.4156966	18.0029215	17.3888334	12.8882405	17.1152354	10.0900238	22.508283	16.0074109	11.904489	9.6298928	11.9570817	9.7175832	12.9852363	12.9794264	16.3130538	3.6692376	13.6900927	15.0894938	8.6736362	9.3800817	15.0467483	12.9517476	8.4932936
Jan-61	4.2723525	9.2394615	15.3713604	14.2082984	48.2081022	4.2723525	4.2723525	13.2954204	15.6052952	20.2455501	4.2723525	4.2723525	14.2704285	14.0730189	63.9187824	21.3391907	18.2421305	15.4158029	8.3368933	10.7418195	12.2460775	12.0892731	4.2723525	17.849267	20.3103096	14.7581248	11.2284841	11.5219993	18.1586045	20.7622618	14.2720422	15.6571767	10.2584456	22.6383357	15.6882449	14.2167567	13.5124701	4.2723525	11.475022	11.0777427	8.376927	4.2723525	13.1550596	4.2723525	4.2723525
Jan-62	14.3307561	8.8607859	8.544085	10.5171489	28.9917082	4.2032351	9.2447858	10.4344162	16.4412213	12.2522716	11.7523377	4.2032351	4.2032351	11.4848159	48.6532217	17.6536424	20.5953926	13.1978674	9.9409195	13.1013872	9.5883517	4.2032351	15.9740125	20.9610284	18.1848255	11.1889278	4.2032351	4.2032351	25.1164358	18.0981318	4.2032351	4.2032351	13.4509258	15.2394164	4.2032351	14.0246835	16.1670622	4.2032351	13.0983962	12.6798958	9.4980179	11.1524371	15.6266777	31.2838693	10.2137204
Jan-63	3.8547596	11.4338657	10.7724523	14.2224024	23.5620769	9.9256443	9.0077931	13.28262	12.3727344	10.144155	10.4279485	13.3180704	12.8067794	3.8547596	36.9015386	13.6717598	18.3471134	3.8547596	10.1895533	13.9818295	3.8547596	11.8894588	11.3785522	15.1144133	20.2353385	11.9026178	14.3335438	3.8547596	19.0577515	17.3264363	11.2984762	3.8547596	9.3214327	10.6081096	3.8547596	12.9550219	15.5568797	12.3307182	12.9152835	13.2702751	3.8547596	9.9207815	12.5537667	14.7285739	7.5956037
Jan-64	10.9258314	10.8390475	11.7490828	12.8949247	15.3181359	3.9301951	7.2999371	13.487996	17.9154622	3.9301951	11.4968284	11.940932	15.1576295	8.9577937	26.9697091	17.4157414	19.5708999	9.7980334	11.1112166	14.7668921	3.9301951	13.9634662	13.0241167	22.6485589	14.5118136	12.0017167	8.4655298	3.9301951	22.0521743	19.1350052	12.9024223	7.3750234	11.1602425	13.6543815	8.8547435	15.0896699	26.2365641	10.4396837	14.7313651	14.0942021	9.283678	9.3826615	14.8423115	16.7163025	8.3290388
Jan-65	4.1505686	10.4420807	8.4535119	7.3877183	19.8036657	4.1505686	4.1505686	12.9875927	11.3075952	11.0453962	9.432161	4.1505686	12.0883336	4.1505686	31.6379185	19.2548251	16.3526276	10.3852585	5.7869568	4.1505686	9.65608	11.2926024	15.9603844	21.0135889	16.1952273	11.2308521	10.6840908	4.1505686	10.9806747	16.3023042	12.7645532	13.752761	10.7493213	13.5517672	32.835479	10.1996458	13.6584521	12.8649938	10.1496249	11.2180659	6.2374567	8.3908188	9.6951331	12.8706376	4.1505686
Jan-66	11.360767	7.1458268	8.7514028	11.0226866	21.2082693	3.7372665	6.6330339	10.5721769	13.3255834	7.5798643	3.7372665	13.9010549	9.8732714	9.1306322	14.0757885	12.1199412	10.0562145	3.7372665	9.2420921	11.8564372	7.8147772	10.82907	11.8580703	19.6692659	14.2717885	10.5801096	3.7372665	3.7372665	18.6980533	16.5769005	11.7366159	3.7372665	11.8090338	3.7372665	3.7372665	13.2987692	10.5656672	11.9421451	11.7750852	12.9499399	7.6793257	9.247899	16.344035	15.2652445	8.5492118
Jan-67	10.8184045	9.6739666	3.8777224	16.3703598	9.6586166	3.8777224	7.5274237	9.9202474	10.340651	10.8588605	3.8777224	3.8777224	10.3173611	10.4615507	33.9262524	13.7938832	15.2843713	25.7665523	9.6913963	3.8777224	14.7446739	12.9303508	11.4833034	19.6411321	15.6540674	10.3950107	15.5900822	9.9206508	12.8763047	17.0333708	11.6975672	11.1193837	11.4326377	9.6243902	3.8777224	13.2738429	17.2684539	3.8777224	11.8882911	12.3362296	7.3996874	8.3284038	12.5967026	3.8777224	3.8777224
Jan-68	10.7950904	10.4768306	9.1932072	10.8625462	18.9811303	9.4693706	7.3994222	10.9027987	17.0005227	11.2191767	9.8876112	10.636624	11.1723538	3.6228443	31.7825179	12.1615856	17.6070034	15.4175945	9.7135899	11.4455049	7.2172091	11.6682018	12.160403	13.7227425	15.8540646	10.3781836	14.0388651	3.6228443	15.4888903	16.812986	3.6228443	11.1930706	11.0951175	9.2092903	3.6228443	14.4756555	15.2146326	3.6228443	12.0748745	12.6654914	7.9743603	7.5282281	14.097762	14.6238469	7.4584161
Jan-69	12.5191628	10.7648731	11.7195255	12.3315494	18.2329387	3.9231394	3.9231394	12.7474826	13.3912738	3.9231394	12.7959847	3.9231394	12.607792	12.3265963	32.2608997	17.8134607	19.3549228	15.4713099	9.3435607	9.6746634	8.2091792	14.3123095	3.9231394	24.7591523	16.9925543	11.2844374	8.994313	10.4553405	19.0108193	19.7192412	10.8047445	8.9157537	12.1585891	18.298992	12.6152234	19.2426108	22.8596188	12.062379	12.0799861	12.3967803	8.7017108	6.5216654	14.9187268	15.3361417	7.6924311
Jan-70	4.0475055	11.281493	10.691497	9.3902966	17.7871363	4.0475055	4.0475055	13.5030542	20.3292538	10.4791236	10.1858098	11.6066145	14.6549885	15.5129906	59.3223452	19.0872592	19.7135181	10.3114056	10.3769394	12.2928211	10.793809	10.4792344	11.725685	20.4497769	18.2761009	12.7479667	4.0475055	10.7553592	21.4314529	18.3315011	14.384367	12.2253125	11.0060432	11.0612049	4.0475055	12.8273344	19.2115486	14.37699	12.3305891	11.2008933	9.3498918	11.2207835	14.6549581	14.0600716	4.0475055
Jan-71	8.8403385	9.6839554	12.1354701	10.0380263	13.9412578	10.5100224	8.7646782	16.7068987	18.4079708	7.7788592	14.4541646	12.2073658	16.5136958	10.3155222	15.172048	17.3672933	22.2198616	11.2652938	9.2181807	14.5861646	4.0900632	10.67104	15.2393712	18.3966658	20.0241238	14.071642	4.0900632	7.6889665	19.9970826	16.4295365	12.7257775	11.9719428	11.2421237	9.8660608	11.875129	9.8951979	11.073739	4.0900632	11.7643613	9.8030477	4.0900632	4.0900632	9.3249986	15.3328606	6.2579383
Jan-72	11.2152354	10.3001411	12.0363779	9.5428707	17.8425575	4.0440235	4.0440235	12.3588564	11.7357136	13.2429129	11.0605043	11.5797451	12.0184114	11.3559056	43.280912	17.8479424	19.3878894	10.2991978	8.2316591	9.6735891	10.0477848	14.9211603	12.9198613	22.9149929	17.5303224	10.6393726	4.0440235	9.2087412	18.7697879	20.8962482	8.7247309	10.5910665	10.1142516	13.0373068	15.2750788	14.4414569	14.7131118	4.0440235	13.2270677	10.870774	8.9955805	8.6979368	15.8709363	22.9345381	4.0440235
Jan-73	3.9184377	10.0041414	12.2078344	13.193204	14.3247224	11.5094409	6.5071664	14.5744313	16.0256543	8.9715086	10.7826251	10.2407878	16.5919749	9.8812615	29.3548389	17.1869239	19.7053605	3.9184377	10.0137206	16.7748221	3.9184377	12.2891538	14.4270477	23.2276386	15.4565796	12.5132473	10.9157123	8.9582248	19.0301904	20.5739444	12.3023854	9.119719	11.3005834	13.200456	10.4032322	15.8916803	25.2775555	11.1256852	12.8618925	13.064665	8.5682343	8.6855781	15.1654614	15.619948	7.8028793
Jan-74	3.8508211	9.2376041	11.9236806	10.7758641	11.0053562	3.8508211	7.4354541	12.6908199	16.2989259	3.8508211	9.3182668	12.82962	14.021187	9.2803058	9.6570941	13.3460001	18.2990033	6.9736202	10.7808208	13.7100303	3.8508211	3.8508211	11.079134	25.846813	17.2343758	8.8052409	10.1726122	10.2521038	18.8724449	17.2199437	12.114885	10.1201973	12.461052	9.4125173	3.8508211	13.6242274	15.3651869	3.8508211	14.336412	10.4543218	8.8831648	9.7012073	13.8933335	14.5911005	8.3429192
Jan-75	6.1808672	10.459623	9.2473116	10.5698715	23.3967574	3.9644514	8.2244931	15.7495755	17.5198689	3.9644514	8.4103348	16.8374275	14.2230978	11.9265183	45.3057732	18.9421155	22.6995033	9.5116137	10.7200429	14.1061778	6.9579041	10.9204735	14.2180588	23.5756216	15.5669672	13.9611588	10.2124961	9.8339981	19.6364325	21.9427921	12.5475671	13.1900191	12.2464629	14.1084095	9.9790273	13.894485	16.644277	11.6115245	12.0848355	8.5999358	8.6413641	7.8241631	16.4388687	16.5232231	9.435311
Jan-76	16.3003972	9.3833498	13.842045	9.6828914	16.9338143	11.1296344	8.7876957	13.791593	15.198021	3.9782356	8.3376466	10.5563335	11.4842901	10.8709552	33.7241141	17.5050214	17.9004369	21.3902869	8.6961598	15.1817719	3.9782356	13.3765123	12.0944687	24.6284752	15.3962031	13.8931587	13.3520413	3.9782356	16.7117241	17.1820281	9.8330738	10.3419686	10.9653492	13.97396	18.9274175	15.1932548	20.8824583	8.9730317	13.7820472	14.0412056	8.7359462	8.1515507	14.6617602	14.927722	3.9782356
Jan-77	3.808762	8.1942257	9.4350181	9.5355508	9.4283935	3.808762	3.808762	12.6182955	9.438671	8.4274651	3.808762	12.3106004	14.0667784	8.1024963	11.1957683	12.6564772	18.7335956	8.9810204	9.3875236	13.6728765	3.808762	9.5770151	14.3538679	17.7167978	15.8131287	3.808762	9.8615964	8.1753157	18.0264033	17.6782722	10.8070493	9.1975519	11.4117128	3.808762	3.808762	11.08562	13.4256445	3.808762	10.967739	11.8813692	6.5524162	7.7766013	11.8060601	12.749309	3.808762
Jan-78	9.7676943	9.1424447	11.6283082	11.6384906	19.5384737	3.9860799	9.0557696	11.801909	13.4917015	9.3265682	11.6661523	12.5751634	11.438912	10.0345383	23.0783161	13.0840739	21.8050986	3.9860799	8.9121402	9.8391009	3.9860799	11.3012933	12.4784282	24.7943918	13.6848356	11.0856134	3.9860799	8.2252059	17.6238416	17.7155417	10.0202161	7.5347115	11.0092758	12.0223574	3.9860799	14.2457496	17.4690437	11.5267196	13.3198678	9.5780465	8.5125569	8.3560448	13.2250854	20.452946	3.9860799
Jan-79	9.1614214	8.817353	9.4943102	9.4666256	17.1902579	3.6270314	3.6270314	9.8721445	13.1519429	9.5360452	10.6810137	9.8625597	9.4540249	8.8550084	22.2045102	9.7511825	13.5656115	7.9031392	9.9292046	9.7237224	3.6270314	11.8295699	12.0032675	15.6361856	12.2294929	11.3449493	3.6270314	3.6270314	15.4324887	16.5151584	9.1850919	8.8574664	10.3767603	8.9363128	3.6270314	11.8098537	10.1043383	3.6270314	11.2319891	12.2358114	8.391362	7.7673769	13.6901176	16.9895186	7.6696993
Jan-80	17.3776941	10.7644236	10.4373222	11.6161388	19.2012922	10.3918242	3.9867393	15.0382152	18.9439441	3.9867393	3.9867393	13.319478	15.4972017	3.9867393	33.0966643	17.6092074	21.7298705	33.1045682	8.6144055	10.6123338	9.7400781	14.6190338	8.6150908	24.9025606	15.1105348	14.4692782	12.0726333	3.9867393	22.9493948	17.9110447	3.9867393	3.9867393	12.5454002	14.5277674	21.1779104	20.063269	23.5733552	3.9867393	10.7346886	13.3074439	8.7562622	10.3376973	15.538284	17.7367586	3.9867393
Jan-81	11.6537156	10.907475	12.0715024	11.9561677	24.195861	3.9665669	3.9665669	14.2369934	18.996691	7.3810991	12.1934455	11.1399582	15.7878587	10.2785073	44.9271497	15.9307582	15.6738423	10.6148212	10.1912441	18.1089101	3.9665669	3.9665669	12.5565966	20.125974	16.2774518	11.9769775	14.4741577	9.531928	22.4962346	14.8912268	11.3172817	13.9331345	12.0309144	11.1101471	11.8992108	13.2684162	16.9446924	14.8734104	16.2862563	11.256883	7.9419965	9.790077	13.1959717	12.5056521	6.9418764
Jan-82	13.5460739	10.823185	12.7977593	11.2814492	24.9161098	11.4432317	8.7059707	12.5322342	18.2757988	3.8613849	12.2960054	9.5924797	18.1141117	7.8283455	29.4512186	13.8245298	17.6520749	13.4403403	9.6791948	14.4130986	7.4728	9.8074806	15.0920245	23.3358563	14.8683152	14.8020827	11.7609688	9.6647132	21.8418451	19.8216404	3.8613849	9.2101161	10.7505103	9.2287073	10.351449	17.7152429	20.2352744	8.330897	14.3699709	12.5644346	9.2424174	9.9067498	15.9824866	18.6552139	3.8613849
Jan-83	3.9471104	9.9529726	3.9471104	9.5770761	20.3831066	3.9471104	3.9471104	11.6605735	12.679883	11.5449431	12.2050781	13.6624356	3.9471104	3.9471104	42.7171132	14.2816119	20.0381649	8.860119	10.5298171	9.6459962	9.8380395	12.1093808	3.9471104	21.5406645	17.6303551	10.0387301	3.9471104	11.089512	20.6601702	16.0495211	10.4056523	11.2607055	12.9476958	12.9648298	12.5981753	12.8237391	12.3432459	3.9471104	12.4679302	11.034863	8.3878739	3.9471104	16.9213271	23.9667684	10.3927841
Jan-84	10.9252513	9.7559975	11.1214821	11.1587821	18.8757088	8.7925556	7.2838446	12.1319395	19.2780288	9.2927901	11.2527503	10.3616494	11.4831636	12.6684327	29.9989589	17.1262038	18.13733	14.5239512	9.165859	14.8256643	7.40566	15.301335	11.1766705	24.2694981	16.665286	11.9417458	11.3340939	9.5968312	16.4373755	20.5578604	11.0735254	9.0586479	11.4475248	10.6696275	10.6141876	18.9074482	20.1004039	11.279952	14.7959293	12.277961	9.4798368	8.5190939	15.7944132	16.3637969	5.6219132
Jan-85	4.0917692	10.4560436	13.8663541	9.5960261	15.9448308	4.0917692	6.5898955	14.7729034	14.6559408	11.2774168	12.1205594	11.6001284	10.1604432	12.653911	43.1026384	20.4828235	20.4179736	16.2867779	8.4482322	10.2250968	8.8413224	4.0917692	11.4929094	18.5025919	15.5854154	10.6429596	4.0917692	4.0917692	24.609502	18.7224633	12.1277833	10.3822261	11.8089945	9.586524	14.1075396	11.3151266	15.7863588	13.8289258	11.2717725	12.0760672	7.3334105	4.0917692	11.3864623	18.6810086	4.0917692
Jan-86	13.9859574	11.6928147	12.20769	12.4330622	27.2326964	3.7508518	8.0626344	13.9312578	16.8031013	8.3636275	12.2594363	12.7777999	14.8186579	15.4462558	40.0488094	18.941264	19.9319299	16.623114	10.3049957	16.8510976	8.241261	14.5378974	14.5658566	29.3501684	17.3689933	13.5466005	7.636368	9.7067751	19.5448334	23.5998754	11.5807555	11.077852	10.8664861	10.8348135	9.5940382	18.4409614	23.9157431	12.4453091	14.1306036	10.9817168	9.2145266	8.731636	17.1587924	17.2189187	8.0709556
Jan-87	3.9931426	9.3828236	8.3491102	7.7766541	21.9178842	9.2584462	6.4942185	11.8640416	16.6595143	10.2197866	11.1140837	10.6752332	13.4509836	3.9931426	43.3142199	15.3024834	21.6344986	12.1926805	7.1424133	7.193	11.194934	8.7410893	13.058813	18.7545924	15.1773872	11.9902193	10.4256718	11.9620075	16.9167297	16.2201333	12.0725695	11.0145576	10.6099522	9.4635896	3.9931426	10.9751489	12.476979	3.9931426	12.5434381	10.5722913	5.6483746	8.6101973	10.4608973	23.8871818	6.96424
Jan-88	11.1087282	12.0338127	12.3868067	12.1756561	13.8259395	10.7572071	7.2752185	13.358877	15.4000386	3.9094803	11.8224952	16.6218122	15.3194378	3.9094803	18.920918	14.4469663	20.7936558	9.1461357	11.5048043	18.0260999	3.9094803	9.6900736	10.0349228	22.8034793	16.2881905	11.062085	16.3680395	10.1836435	24.2839733	21.3795113	14.3041716	11.8434207	11.0160377	3.9094803	3.9094803	17.1696193	17.6108093	10.5688401	15.0072652	9.4203888	8.6625286	8.7944692	16.8275417	17.4269845	7.4941913
Jan-89	3.932334	11.7918423	13.3203641	9.1556951	24.0825304	3.932334	7.3181087	12.6987875	16.9743273	9.8348158	10.8176923	3.932334	12.0061001	13.8039635	50.8700987	18.2318755	17.6219027	14.7468056	9.9830251	12.1943066	11.5532913	10.2768453	10.9454552	19.4668076	18.0122111	13.9594463	3.932334	11.6988301	19.8666539	19.8780113	9.1550104	3.932334	7.2147335	18.1607778	14.3496968	12.655794	15.6472737	9.3077387	12.2311803	12.1788191	9.4590869	9.5818217	15.3342735	13.11675	3.932334
Jan-90	13.2205027	10.97809	8.0938268	12.8242692	21.0458461	12.7969743	9.041343	13.2310947	17.0134526	3.891858	8.0038275	3.891858	15.7128055	10.0185073	23.8496509	16.0628041	20.2974598	32.0604724	8.5994794	12.9607468	7.3174503	15.5485584	12.300158	24.173055	14.9699851	13.8267201	12.5589217	11.5373182	18.6600728	23.1558606	11.1016945	12.1831036	11.8671696	10.7278597	10.195568	17.4527799	24.7053152	11.7623085	12.2364154	11.7019931	10.451061	9.0978119	15.5627539	27.1755213	7.0294846
Jan-91	14.0586159	11.0451893	9.8803456	12.8453442	11.4048232	4.1992166	6.569959	13.9340165	17.2068086	4.1992166	8.1954719	4.1992166	14.6505194	9.1348483	24.6257432	16.7129347	20.2562225	13.499083	8.2984775	4.1992166	4.1992166	14.74777	14.2705597	24.4347572	15.5224286	4.1992166	4.1992166	4.1992166	17.9947829	19.7189881	8.6765157	9.9822902	10.7220996	9.1189548	14.9683025	16.2534256	26.6512665	4.1992166	12.5134075	12.5703363	8.2992256	9.4289117	13.1084006	16.6985729	9.5890907
Jan-92	11.2007932	10.2101868	9.3778274	10.8535958	15.7597431	3.9108104	5.0973975	13.0480134	16.3433617	3.9108104	10.7749569	9.8909929	12.3444144	15.7860183	34.3614434	16.0464696	19.4805231	19.2107874	9.9332485	12.3017735	3.9108104	11.267743	12.3913884	24.0217607	17.9165429	10.7062093	13.6993612	3.9108104	22.0156427	19.8700858	10.9625622	9.8749477	11.7893194	10.5675773	3.9108104	17.3286908	16.9968627	3.9108104	15.1480237	10.8854173	8.9792609	10.2882668	14.4231486	15.3980981	3.9108104
Jan-93	4.0600596	9.379552	10.0888542	10.9416133	18.2335588	10.0341483	4.0600596	12.0154417	18.5239486	10.1895418	13.4064789	8.2451751	17.7073334	9.5132603	45.0237415	18.0708446	18.3108256	11.0586418	9.288125	13.147765	9.5141243	12.9463026	14.0375388	17.0686156	19.6253373	10.5360912	11.0461966	4.0600596	21.8947025	14.8203238	13.4414374	11.5985571	11.8371778	12.8768564	15.4242557	11.5799813	16.0500592	4.0600596	11.6963014	12.0565172	8.0190879	4.0600596	12.7474894	15.8963079	9.7793599
Jan-94	4.2227775	4.2227775	14.071269	10.8324986	4.2227775	4.2227775	8.3876287	10.1276839	21.6849595	11.1307103	4.2227775	4.2227775	4.2227775	19.9596445	16.6394422	13.2979171	13.1101577	4.2227775	7.1913525	4.2227775	4.2227775	4.2227775	16.4675788	17.9367253	4.2227775	9.5997649	19.8151084	17.6047014	21.1042084	18.0580677	11.9450563	4.2227775	10.0362716	4.2227775	4.2227775	13.4268027	18.4331776	4.2227775	9.0842883	4.2227775	9.4259433	4.2227775	9.8700558	9.1233827	8.6199797
Jan-95	13.6586234	9.5860344	9.3760915	14.1831348	14.670435	10.880602	7.7480797	13.542298	21.6091239	3.8393486	9.53007	11.6182263	15.4904841	10.2498224	20.8497612	19.4308951	16.0594678	10.7349434	9.6890844	14.454904	8.5337031	15.2670329	12.8117978	20.7798856	15.9273011	12.1026613	9.2088896	10.105081	17.3952702	20.6477232	13.2154501	10.0299751	11.3192463	3.8393486	11.4069688	17.4070666	23.8427959	10.5835894	13.9779263	10.7770359	9.4405582	9.8789417	16.5693354	15.6320893	8.7594507
Jan-96	3.7275258	8.7210275	8.0705694	11.6546574	9.2334133	3.7275258	3.7275258	13.0566212	8.4507156	7.7511906	9.1394202	10.9686596	12.6710729	3.7275258	11.3855578	11.5624549	21.9333878	3.7275258	11.6539105	12.8628968	6.9488618	11.6226768	10.9382804	14.9387533	16.8569938	11.4198564	12.0537488	8.6480293	18.764793	18.7546999	12.0056421	7.7636278	10.5455299	3.7275258	9.2326808	11.1176009	13.8722974	3.7275258	13.2404773	11.8209026	8.7680623	9.4023158	13.9202988	13.3295272	7.8092757
Jan-97	3.9209933	10.482841	11.8055713	10.0691496	17.3724495	8.3804344	8.9615053	11.5012047	13.7036721	3.9209933	11.3810147	11.3998737	13.32167	13.6223807	25.1093681	16.5758661	21.6606155	17.5372732	8.8171456	12.3769687	3.9209933	14.0140938	13.018084	22.9437176	14.8765796	11.0397033	15.1449037	3.9209933	20.1848282	19.5635741	9.382843	3.9209933	11.2373082	11.5547983	3.9209933	15.8222584	19.8766352	13.1923167	13.1948363	11.1349966	9.0588417	9.2198014	14.6331315	19.097468	3.9209933
Jan-98	14.9483516	8.6596011	4.2466287	11.4389492	29.8491026	4.2466287	4.2466287	4.2466287	4.2466287	12.257512	10.2885475	4.2466287	4.2466287	12.7223824	11.6973205	26.6594047	12.562817	10.6738019	9.9005593	14.7538375	4.2466287	4.2466287	4.2466287	21.091464	26.0872874	21.208794	4.2466287	15.0281817	16.6986787	20.7326964	10.0793789	4.2466287	11.7200315	10.6114316	4.2466287	21.4240961	4.2466287	24.6187475	11.3970611	4.2466287	4.2466287	4.2466287	15.1525021	10.9227778	4.2466287
Jan-99	12.1025148	10.2851748	11.4989654	10.4766577	19.6608464	11.2093747	3.8599347	12.018711	19.6571465	9.3958531	11.0289795	13.966135	11.5977947	3.8599347	24.7557224	15.735756	19.1054838	21.0149761	8.2366296	15.3282997	7.8308961	15.08659	11.4104003	28.2055613	13.0800841	13.0073067	15.7872983	10.1614636	19.1995627	20.3313344	9.6348128	10.4803802	11.2710295	15.1535012	15.0066314	17.0208726	22.9273842	11.7224859	12.6423287	12.692623	7.9566421	10.0001891	15.5179997	19.0305348	3.8599347
1-100	11.8221434	10.5222149	12.706928	12.8453968	18.501777	10.9205086	3.4898443	12.2415252	21.0124764	9.4078178	9.8863857	9.6657694	13.3166211	12.7270989	36.7490724	15.9816058	15.857786	16.1417584	8.893409	12.8689541	8.3069629	13.4482529	10.9126169	18.6941249	13.5598875	14.481018	9.5309839	8.50588	16.4211325	19.1028618	10.7434015	10.2602226	10.8137273	10.9783272	10.6000739	13.9995373	21.5623994	9.8788253	11.7246114	13.9376886	8.7922055	9.2076915	15.0351689	13.4207413	8.055085
1-101	22.5051838	8.2510913	13.369592	10.5531591	38.6157185	4.2487323	8.278512	16.6178539	13.6238308	7.9636005	13.6264306	11.6886119	15.2734867	11.5077418	61.6727042	20.6965384	16.632284	13.3681697	8.1165172	10.8612045	10.6623902	10.3913923	4.2487323	28.8498288	17.4748602	11.3126554	4.2487323	4.2487323	25.581255	13.9011313	11.3246639	4.2487323	11.7867253	14.7139041	65.9011914	12.3827012	14.840761	14.3754274	14.9031611	4.2487323	7.43517	9.694952	10.9984668	17.2833115	4.2487323
1-102	8.950622	11.1581879	9.0835384	11.9369427	11.2115921	3.6655932	7.9032452	12.5768369	11.5722359	8.5190121	8.5141893	3.6655932	13.152795	3.6655932	13.7906506	12.0770734	18.6791241	3.6655932	12.0050856	13.2476861	3.6655932	8.6229252	10.2033905	20.4588041	18.1711687	11.6566486	3.6655932	10.64004	19.5564953	18.0013699	9.7382294	9.1229346	10.7626394	8.6839574	11.0974796	12.8552603	16.6065681	11.3788524	12.6277466	12.5684233	9.772256	8.5487014	15.3374032	13.9613067	3.6655932
1-103	7.1636991	9.0100051	9.0619456	11.8009442	3.6188073	3.6188073	6.7469639	12.7362355	9.3838081	3.6188073	10.8152068	11.3766074	13.4374273	3.6188073	12.675424	13.7054533	18.5409047	8.4912783	11.725169	14.86958	3.6188073	9.2891054	11.4867101	20.8760941	14.9819708	14.9085687	10.618982	8.1486065	16.4928823	17.2500356	11.4653239	9.6549814	12.2564164	8.0793412	9.9599568	13.3961777	17.3236987	9.4945135	14.1349071	11.9486772	8.7978807	9.074709	15.4928715	16.1260951	3.6188073
1-104	4.2223937	8.6312072	9.7731006	10.0291842	17.2725172	4.2223937	5.5333926	13.5758437	11.0896216	4.2223937	15.8055996	4.2223937	15.0430127	9.7093358	36.7860818	19.886021	20.0970259	4.2223937	8.6009582	11.083289	11.425884	12.6051418	13.0819595	21.8511166	14.8380903	13.7827538	13.6319476	4.2223937	24.9252331	24.6385582	14.5066365	10.6494696	11.8258872	4.2223937	16.9219414	11.096679	22.1234793	12.4461243	13.5521232	4.2223937	6.9429459	11.9547102	10.7332997	16.7388682	10.4014712
1-105	3.8308206	10.6415132	10.3082991	9.3429566	15.3496915	3.8308206	7.3655336	12.3159475	13.6374361	8.9442899	10.6311234	12.0264747	12.8194088	9.9266622	43.2368341	14.5582205	18.8439398	8.7731792	11.5717204	14.5864824	3.8308206	11.8693378	12.3068309	20.3146191	22.0453186	10.8258431	3.8308206	9.332315	22.0700962	23.3794584	13.0536463	12.1191514	10.9317531	9.1867189	3.8308206	14.3881077	16.5164445	10.5508384	15.4278609	11.0867459	10.2195051	3.8308206	15.5632443	12.2278527	3.8308206
1-106	3.6550918	8.8666609	3.6550918	11.543303	3.6550918	9.5104663	8.5881984	11.7580088	8.9041625	3.6550918	10.428053	9.9313615	11.8630509	3.6550918	10.7206217	12.0769971	16.3276583	3.6550918	11.8030609	16.2557077	7.4705982	10.0495099	10.5234888	12.7524976	15.6730404	15.2385443	3.6550918	7.672133	16.7451422	20.3082464	12.1089777	11.0015454	10.6602892	3.6550918	3.6550918	11.4355226	12.7627545	9.0506228	12.7572129	11.7623307	8.8916875	8.9726279	13.2115944	12.8281997	7.7065063
1-107	8.8293116	9.2621423	7.5443711	8.2350823	12.9683263	8.9416204	3.5924858	10.1094427	13.4302541	9.3557739	8.3337267	11.3539407	12.7519323	7.4841983	25.5721356	10.2694197	11.3292558	3.5924858	11.151347	10.4983467	8.882787	10.3966054	10.6797742	15.9258075	14.6185445	11.0557742	3.5924858	3.5924858	16.5586732	17.5093958	11.533223	11.1173158	10.510624	8.743591	3.5924858	12.013606	12.3155508	10.433221	12.1127115	12.7638844	8.2000375	8.4267007	15.3791731	12.2105444	7.5965614
1-108	11.1405519	10.8492482	9.9524871	12.9554344	15.9720453	10.0169966	3.7381983	12.2405258	16.9541027	3.7381983	9.1687283	11.5196533	12.7662134	9.1816062	26.4238315	14.1633656	20.3618946	3.7381983	10.7075437	15.2941163	3.7381983	11.1981262	10.3822124	15.6935015	16.4339681	13.9861147	3.7381983	8.2027043	16.2454449	17.642389	11.0330982	8.9391711	11.213693	3.7381983	10.3144356	13.1920743	16.2748337	3.7381983	16.1008173	11.4973651	8.2261081	8.1625792	13.7301872	13.7541518	3.7381983
1-109	3.9792106	9.9602613	3.9792106	9.3562946	19.6224099	3.9792106	6.388023	11.4735002	16.0920703	3.9792106	10.0453181	3.9792106	13.0972245	3.9792106	58.1905511	18.230432	16.9615815	14.3330995	8.8311999	10.9157584	9.0629901	9.5642926	3.9792106	16.6572835	16.8258947	13.0636743	3.9792106	3.9792106	16.2640826	15.6660832	12.3107334	11.3844931	10.4423284	15.9068406	24.4633569	11.8179775	14.1055722	3.9792106	11.7314438	9.7125411	3.9792106	3.9792106	13.4769052	10.8939074	8.4061955
1-110	12.6710925	9.1140972	3.9390425	11.0408411	13.0588595	3.9390425	6.0317712	13.8742527	16.1724299	3.9390425	13.1047374	12.5482796	13.4744864	16.3646832	16.2489556	13.1781592	20.6435427	8.9638533	11.5361532	12.212008	3.9390425	11.5866853	10.8574926	14.3056399	17.2320589	12.5700111	10.5011383	7.4626513	19.0793714	17.5215706	11.8311465	10.5940077	10.9993534	3.9390425	3.9390425	10.6978402	12.469883	12.7594372	10.9138136	12.426944	8.045496	3.9390425	14.2488128	15.6673396	3.9390425
1-111	12.524334	9.1044791	10.0884998	13.4618733	16.7010113	12.8141752	8.2006022	10.9164077	14.1601229	3.8909598	11.52052	10.0550568	12.2706933	3.8909598	22.7804359	15.7112414	19.2747358	3.8909598	10.4341098	11.9563602	3.8909598	9.8196599	13.3897445	24.8177042	14.4497512	11.5628608	13.7629364	3.8909598	18.5458792	20.836015	10.8818411	3.8909598	12.2503735	12.7661432	3.8909598	14.7064338	18.2946956	11.7850925	11.9065738	12.6426883	8.9094785	9.0725777	15.2822244	19.6746738	7.8331232
1-112	10.4791457	8.9307437	10.6479119	11.897524	9.186887	9.1971413	3.8043517	12.1863322	12.295989	3.8043517	10.8105576	3.8043517	14.6974123	3.8043517	11.076872	14.0232311	16.8334549	3.8043517	10.571124	13.592667	3.8043517	9.5859856	12.0717335	20.4422684	18.9256975	11.7709366	3.8043517	9.7745663	17.1525459	18.0986945	13.0520549	10.6128416	11.2151551	10.4602558	3.8043517	12.0397792	14.4002999	11.5019394	14.4448784	9.3026452	8.4195216	9.4515932	14.4378934	14.9086696	7.5403112
1-113	3.9936664	9.9090674	12.6810947	12.5410854	11.8415829	3.9936664	8.1998632	13.3416999	15.1587976	3.9936664	11.7435457	10.788581	15.8834437	3.9936664	27.111486	20.1266353	20.7637113	8.949041	9.8767621	16.661039	8.5747328	13.5918057	11.2548579	20.889164	16.2618013	11.3911595	14.4702964	3.9936664	19.9400933	23.6498899	3.9936664	14.0490561	9.8739813	13.7786205	3.9936664	17.2634879	26.5437976	6.4397727	14.0457269	12.5013392	9.3543993	8.1796756	17.2771746	14.3930313	3.9936664
1-114	4.1867231	13.1065315	4.1867231	14.7844936	33.7198948	4.1867231	6.343058	13.5350986	17.1041049	18.3181764	9.690182	4.1867231	12.9125033	4.1867231	77.1330122	21.0604773	21.8459885	16.8434222	8.9543685	4.1867231	16.9098398	10.5588147	4.1867231	19.3684813	20.9781001	14.0980301	4.1867231	10.5631248	18.9807563	21.8659445	4.1867231	9.2656909	11.8808762	22.9621392	26.6846872	14.6087443	16.2091994	4.1867231	12.3966071	4.1867231	7.3231079	9.8495195	16.0428357	12.7989737	10.4240015
1-115	10.3050102	9.5748888	12.2819673	9.3356667	23.3969092	11.1006319	7.537393	10.1560491	12.681855	11.9687033	8.1182843	10.0835307	11.2680173	11.6626611	28.0075063	15.8807403	15.8698045	14.6491037	9.4100273	11.3172073	10.285759	10.0466026	11.0500524	20.1695492	13.2408572	13.1313859	10.8465635	7.6163149	22.0822042	17.9941707	12.3102862	13.1984257	9.8514472	8.3788786	9.7393244	12.5381161	13.4996214	3.8299805	11.8242431	13.9259566	7.8970529	8.8787286	12.3512183	13.8390086	7.1117536
1-116	9.9352337	10.2727805	9.8509891	10.578972	24.6830213	12.4556205	3.9480688	12.5739044	21.687367	10.0521683	9.7228949	7.6329463	17.4605523	10.8946423	52.1577456	13.9162808	26.3574879	9.1623636	12.371565	13.0152707	10.2974648	3.9480688	13.4730551	17.0217515	17.7319235	13.449634	3.9480688	8.112837	20.225536	22.9817672	11.4509625	11.5956559	11.2665747	15.6446183	11.5713986	12.3598416	15.3026911	3.9480688	12.5468506	12.3578505	9.2333853	9.1344993	15.7490019	17.0940426	8.9925218
1-117	11.3847526	10.581457	10.537771	9.3900172	17.0614742	4.033598	7.5517081	14.7549102	18.8396065	9.1474034	11.0424181	4.033598	14.9084702	12.7894979	43.1092965	17.4798166	20.2350622	8.9402842	8.3697545	13.0120616	4.033598	9.5740566	11.1000832	21.4051202	16.1511201	11.4380313	19.3620891	11.1108723	18.1495836	18.1470638	10.5569669	11.66202	10.2680572	12.7282163	23.3796762	11.9674944	16.7678213	12.1518209	14.1737553	7.9286474	8.5688427	8.8876996	12.0831066	14.0113477	10.9679747
1-118	8.8281558	11.3869955	14.611962	8.0021001	17.5870622	3.9457847	10.0647467	11.2028774	17.7505444	3.9457847	12.0154339	3.9457847	11.0833969	11.474501	46.9497388	17.8475674	17.3354764	19.6217986	11.0086564	11.6732672	9.0926359	13.8691606	13.0591821	18.7822584	18.5002742	11.1405492	10.4573962	3.9457847	20.1824382	16.4846029	11.229629	11.4476026	11.2224533	11.6412978	29.7076257	13.0947831	14.984431	12.9548678	12.1333391	11.2339555	3.9457847	3.9457847	16.8543145	15.4892794	3.9457847
1-119	10.0720199	8.550397	12.12687	12.6650793	17.0027662	3.963044	6.6877045	12.730155	23.7106841	13.448297	8.1372137	8.940201	11.8579858	15.7048894	32.8361524	13.8383135	26.9919766	12.1580481	11.4750048	14.5286647	3.963044	15.0166694	11.0033717	24.6197051	14.43081	12.1107021	3.963044	3.963044	21.6600088	20.5777284	11.2511631	11.964701	10.0955176	16.217859	3.963044	19.3256555	26.2980781	6.0835767	14.1955305	11.5182054	8.8587174	7.5750124	17.8470007	20.6619119	3.963044
1-120	11.627728	9.4636707	11.5431175	11.4038468	15.853317	9.9954909	3.7638057	10.9288211	15.8082246	3.7638057	10.0544339	9.1419731	13.8962534	3.7638057	27.7596518	12.5916171	16.7030506	9.1606635	10.1329248	11.4625355	3.7638057	10.4644543	12.5967724	17.0105885	16.8384765	11.1261193	12.3492156	7.0599599	17.9208279	18.6429786	11.0733718	10.5043896	11.0943772	3.7638057	3.7638057	14.1499431	17.2557647	3.7638057	11.3074518	13.7261984	9.0267461	9.7014654	15.7978638	14.3023098	9.2159735
1-Jun	16.2513181	10.1068031	11.5491193	11.4812057	14.3960335	3.9058207	3.9058207	7.4511216	14.0468195	3.9058207	8.6402114	3.9058207	12.3456445	8.7150167	13.4697987	10.3339735	15.6507368	19.5599397	10.2068829	3.9058207	9.0223298	10.4428386	9.3299631	18.4430452	16.3258504	14.471396	11.7375867	10.5790457	19.469845	16.8532758	9.7620621	7.7733617	9.4299719	3.9058207	3.9058207	10.9652518	17.0776064	3.9058207	11.8517042	12.1545979	7.9432289	8.0523544	12.7414076	12.5470236	7.6378093
2-Jun	15.89088	10.8234361	4.0971859	8.1548792	33.737452	4.0971859	7.0692572	12.0927449	4.0971859	4.0971859	4.0971859	4.0971859	4.0971859	10.460366	13.2445294	14.2650491	13.6200447	17.1130267	7.538987	8.7035819	10.795598	4.0971859	13.2444019	18.4057457	13.698639	12.380887	23.7477373	20.6196901	15.4325827	20.6866048	14.1148749	4.0971859	4.0971859	10.5609083	4.0971859	11.4323787	20.1342343	4.0971859	10.4529231	11.1327369	4.0971859	9.9983516	11.3218314	4.0971859	9.6153132
3-Jun	15.2594318	11.836425	8.753741	9.659409	34.9766227	3.757128	7.8587147	11.7019867	12.4008535	3.757128	8.3424857	9.85526	3.757128	10.6081432	14.0643713	10.8447848	18.697934	12.3664582	10.2663372	3.757128	8.755183	12.382534	12.0826577	19.4231067	15.2603195	15.2170276	12.8368639	3.757128	15.0687032	16.0103143	11.3597412	9.8985454	11.822959	3.757128	3.757128	14.0153216	19.1843692	5.7487315	11.7327827	9.9242845	8.6811096	3.757128	14.0023052	12.5144749	9.6033656
4-Jun	18.6345346	12.0052107	11.2530769	8.8390538	31.1630337	3.8304659	9.6747681	12.3552739	11.8980339	3.8304659	9.8328584	3.8304659	10.7993281	3.8304659	12.7527304	13.6008097	17.5975104	12.6918934	9.9747944	8.5734063	10.4149882	9.676958	12.9838594	16.5253126	19.2884234	13.5961604	3.8304659	11.4110053	14.3965133	15.2035535	9.3184759	8.4464584	11.6617006	9.4099473	3.8304659	14.6291794	18.0912246	3.8304659	11.9104441	3.8304659	9.9260154	3.8304659	15.1661382	10.3058916	3.8304659
5-Jun	18.8145015	11.1982676	9.084735	11.3956841	17.5784902	3.7436227	10.570826	13.2529743	12.2232847	3.7436227	10.1243883	9.200493	10.7716579	3.7436227	10.716784	11.9160292	20.8406094	20.3613105	9.6709467	11.8217423	9.5740043	13.6001935	11.8554158	16.1917637	15.3057139	14.4228986	16.1703055	10.6211708	15.2897291	18.2671338	13.0105483	10.0630592	11.0352814	7.2160613	3.7436227	14.752021	19.8542119	9.8659128	11.9030454	12.9989978	8.8516886	3.7436227	14.5297379	11.1761006	9.356155
6-Jun	13.6974651	11.5545738	8.5299098	12.1558226	14.6120781	10.9116738	8.3530112	11.0423205	11.2017307	7.072905	7.2816227	10.3555247	12.8815808	3.7417655	12.3590668	11.5918687	16.4050264	15.764351	9.2289162	12.6589358	6.8118072	10.0369909	11.0101881	14.3898219	15.1093332	15.5358837	11.6485395	3.7417655	17.1316867	18.5971233	9.5761654	3.7417655	9.5155594	8.711815	10.6528576	11.9468867	17.056363	3.7417655	11.3706001	13.2417524	6.7205089	9.9594755	10.6984387	10.3070684	7.4550689
7-Jun	17.1443714	9.8780501	9.8864437	12.0004725	18.1267678	9.5489212	3.8089585	10.5182531	12.3514677	3.8089585	9.4372613	3.8089585	3.8089585	8.3774969	16.378679	11.330662	17.5907651	18.6283605	7.8233765	14.4438059	6.8673289	3.8089585	12.0388412	15.5529762	15.2729105	15.8850382	13.3220266	10.9916942	18.1970811	18.9497703	11.3741681	11.3760408	9.7402069	10.2109836	10.5884833	13.523406	21.0420759	10.1389175	11.6074226	14.7583079	8.0557037	7.8934405	10.9965561	12.4797206	8.2143531
8-Jun	18.7127879	10.9361522	9.0139849	10.2353974	17.6804609	10.4305747	6.9137198	10.1009019	16.0665512	3.8529552	3.8529552	9.1746193	3.8529552	8.6236505	11.5481705	9.5359822	19.6676737	21.1166455	8.1953021	10.3971304	8.0944928	12.5593874	11.7018013	16.6119426	12.2208347	14.1618045	14.6080704	11.5741702	15.5650545	16.6685324	12.4402005	10.1110921	9.9309645	3.8529552	3.8529552	12.778608	21.9867935	3.8529552	9.1905305	13.1453974	7.0470907	3.8529552	10.9038809	3.8529552	10.2389919
9-Jun	21.5687765	7.9406448	3.946	9.9152461	28.6000368	3.946	6.523858	9.8536609	11.2405581	3.946	9.8020735	8.2899481	10.7744046	9.7679004	16.4305616	11.2781752	12.5569488	11.1889255	7.1803049	10.6627188	8.0137784	11.0549328	13.4264317	16.1395329	13.5799222	10.6790653	16.595681	13.3144137	17.4321753	12.6390097	3.946	8.8689287	11.2172361	7.9763837	15.2469219	10.0098803	16.7353546	11.6527114	10.5812023	11.022377	3.946	3.946	10.8338424	13.7515865	8.4690004
10-Jun	64.1910993	12.0218862	11.9144178	11.5413564	42.5422163	4.0295175	8.4726871	4.0295175	15.2698016	4.0295175	11.8049187	4.0295175	11.5350702	10.6037849	19.4554921	13.2386591	16.5928402	26.056376	8.9720795	4.0295175	9.5944787	10.8294301	4.0295175	16.2529839	16.5963134	14.0203022	23.0620878	4.0295175	18.4890824	20.723601	11.2102261	4.0295175	9.7078727	4.0295175	12.4681603	9.7090881	23.6036322	4.0295175	9.756494	9.7439274	7.3610102	7.9378567	12.4349999	4.0295175	8.1784243
11-Jun	19.1192667	10.5998294	7.8973681	10.9351403	27.1058233	3.827885	8.1826412	11.6404595	20.5181591	11.2813926	3.827885	3.827885	10.1505725	14.7268345	13.8359409	10.1253303	18.7480786	16.7686056	8.3449849	10.1977762	3.827885	11.0114952	11.7249954	14.1054241	13.2546225	13.4419143	18.2074626	10.8385939	13.8337397	16.9154431	10.3637534	9.75197	10.897538	10.5539726	3.827885	12.2211905	19.3063258	3.827885	11.4573328	8.9724846	9.3136284	3.827885	11.9375367	7.5181837	10.0831948
12-Jun	9.5235018	11.9202806	8.0475053	11.7673395	27.3786178	3.7730861	6.9140226	8.9900286	10.4554998	3.7730861	10.9148484	10.5177584	10.709872	8.9439939	11.3424501	9.6185391	14.9537	15.8624089	10.6111524	3.7730861	7.4150023	12.5712135	12.9979281	16.4969662	16.5795627	13.4679721	15.5079597	3.7730861	12.0016698	17.6057934	9.8749322	9.2536634	12.1846361	11.0561665	3.7730861	16.7761244	18.7082056	3.7730861	11.4961769	14.5263452	8.8120263	8.16675	16.8249138	12.0234548	8.9802831
13-Jun	17.3998914	10.3088483	6.1686726	9.679426	16.7840851	3.9758542	6.9301915	3.9758542	12.6742296	3.9758542	10.4494167	10.0712177	12.9783277	9.280175	12.4685747	10.6283917	22.8725474	12.8942389	10.3444354	9.5356844	9.714392	10.4703563	13.3202566	15.0275169	19.4254466	13.100896	3.9758542	17.0797623	20.0614029	17.7069419	13.0192115	3.9758542	9.9186219	3.9758542	3.9758542	10.0684983	16.3940746	3.9758542	14.051031	11.8871202	3.9758542	7.7388392	13.7631243	15.4225916	9.8779916
14-Jun	11.5432016	11.4661225	9.5226304	11.3672332	36.5939216	9.9993262	5.0512898	11.3331211	11.4647988	3.83182	11.7626211	10.3426533	12.1656869	3.83182	13.9915615	12.6213828	17.7928237	16.4584142	13.1134014	3.83182	8.4785735	10.4415494	9.0486842	16.3644861	12.7134638	16.938301	11.7630209	12.8391949	15.2985665	19.889244	11.8882228	3.83182	11.5716964	3.83182	3.83182	15.9599281	17.280265	3.83182	13.580505	12.2327321	9.8576598	8.7348767	13.8963093	9.5060557	3.83182
15-Jun	4.5301241	11.8697024	35.1732504	33.2937206	26.007514	4.5301241	4.5301241	4.5301241	18.4747571	4.5301241	23.7586777	21.350804	4.5301241	42.3127854	28.8377281	37.1120731	21.968591	30.235	6.7112322	16.9914133	9.8256971	4.5301241	4.5301241	14.5717344	4.5301241	4.5301241	4.5301241	26.53964	4.5301241	18.0317399	17.0965393	4.5301241	11.3918491	30.6392127	4.5301241	4.5301241	22.1211564	13.0643093	9.2737013	4.5301241	4.5301241	14.3774866	13.6174002	4.5301241	4.5301241
16-Jun	13.8789925	13.7968416	11.1426096	10.2571734	28.0277752	3.6237427	10.0094586	12.4937383	15.0466147	7.0000604	10.8705493	11.7993076	10.4254077	10.8227992	15.8484127	13.0273066	18.7645683	19.3470504	10.794672	13.8389113	9.0855236	12.0892544	12.942679	21.1302	15.93074	14.6631157	13.5552091	8.4141652	15.5764798	17.2521494	13.8062272	10.0255999	11.5819756	12.089483	13.3018697	14.8506963	16.1699062	9.21158	11.8385681	12.7511183	9.6845359	3.6237427	16.1369881	12.0262834	10.25484
17-Jun	22.2916225	9.5043606	3.9277914	8.3992494	23.2136384	3.9277914	3.9277914	3.9277914	12.2429	3.9277914	3.9277914	10.5389238	3.9277914	11.8472318	10.0565833	12.2040735	18.4459297	20.9637493	8.2583678	3.9277914	3.9277914	3.9277914	3.9277914	19.7199444	15.1304009	17.2643767	11.8848229	16.0049338	12.9972994	17.1154912	12.577801	10.4023178	10.7609508	10.0223171	3.9277914	10.4888272	22.8219591	3.9277914	13.7279469	9.1527101	7.5495661	7.6667865	13.5171997	3.9277914	8.0263768
18-Jun	27.9828492	10.3809422	8.3192314	16.7062769	39.2288433	4.0044653	7.3942661	8.6096839	13.3524323	4.0044653	4.0044653	4.0044653	10.4104776	4.0044653	19.0098957	13.0534589	14.4871875	29.7059329	7.7434398	4.0044653	8.5276334	12.9175259	4.0044653	14.4749689	14.4720605	11.4741078	18.132431	15.5395565	13.3850845	18.2618766	11.9723204	4.0044653	10.3394236	4.0044653	4.0044653	11.8309243	18.0426796	4.0044653	11.2073892	11.5753167	8.6665454	4.0044653	9.6023735	4.0044653	7.9431513
19-Jun	20.8532778	14.6220954	11.1663938	12.7904454	25.6090092	10.3437414	3.8384825	12.2121766	16.1832778	8.3124041	10.8410776	9.7142292	3.8384825	14.8908024	21.1414741	13.4472816	18.644853	24.75903	9.133406	13.395059	9.7780635	15.4566116	12.4003233	20.3070324	15.5512322	14.8391983	14.0965404	14.5335192	15.3358436	16.0929113	10.8908239	3.8384825	9.7459907	12.8456091	11.2157008	15.9942778	19.3964818	11.1202062	11.2236691	12.7577142	9.4771772	9.2385052	15.0843913	12.5001185	7.8039479
20-Jun	22.8814123	10.5637807	11.0889401	11.6834534	28.7398631	9.9079917	3.8063805	11.1731711	20.2990556	10.0719247	9.0075345	8.109329	3.8063805	13.0030774	14.9381635	15.0561297	16.1863702	34.8807928	8.746334	10.3653565	9.4024112	14.2770726	9.6431581	15.3871252	12.3863221	18.3098079	20.3784323	12.8141695	15.4257565	16.6407645	13.2562683	3.8063805	11.1383386	11.1256381	11.9512246	13.2559848	20.6454703	11.7000569	10.7893422	12.0056291	6.8831646	3.8063805	13.9683665	9.307387	11.2366194
21-Jun	18.4707791	12.2628245	3.9317498	11.9743738	22.6110537	3.9317498	3.9317498	3.9317498	13.8523425	3.9317498	12.1973258	12.1804348	3.9317498	3.9317498	12.4071914	10.8889024	15.6808235	15.6125431	9.792855	16.1566564	10.4850219	8.6504386	12.5808428	16.3104959	19.5911867	18.5488288	3.9317498	15.0459793	16.0630548	16.0079452	11.0323561	3.9317498	11.5675692	12.9526899	3.9317498	14.9898895	20.9141267	3.9317498	12.2312769	14.4964228	11.2057962	7.4587609	14.0124972	3.9317498	10.4320412
22-Jun	3.7270691	10.2860128	3.7270691	8.6347882	11.6502353	3.7270691	8.5774825	9.8875481	10.4313744	3.7270691	8.5890188	11.1891898	8.7405947	8.7124582	11.6319688	11.5612546	13.3090385	11.7794935	8.5504764	9.6436758	7.232487	11.1003208	13.5827394	17.3217718	12.203054	11.5943751	11.0151095	10.6275644	11.1320219	15.9408528	10.848071	6.3599027	10.7409562	9.2972742	3.7270691	13.2901277	15.2651949	3.7270691	12.4771297	9.5927212	9.1478624	3.7270691	12.9972372	13.2587911	6.3579265
23-Jun	13.5746852	10.3521918	3.976965	12.1393145	17.8057584	3.976965	8.5988867	10.7040372	10.3853128	3.976965	3.976965	9.5419791	3.976965	3.976965	9.0445275	11.4108274	13.6771819	36.6127141	7.5345977	3.976965	8.4428326	10.9188007	9.5668531	12.5561991	12.0387056	12.0650845	18.3662615	13.4485862	15.8612434	13.9966472	12.2855398	3.976965	10.9658859	11.1713235	14.696422	9.4510878	22.2632836	3.976965	10.498562	10.207818	5.9086011	3.976965	10.3890102	3.976965	9.2727873
24-Jun	16.8832483	8.8760143	3.9270425	12.6095284	22.9350356	10.4076657	6.7871059	11.355584	10.0868112	3.9270425	10.6939115	13.7792566	3.9270425	8.3013534	13.0156095	10.9526931	14.4367638	19.6492041	6.7091558	8.8547797	8.5879079	11.3003325	10.270143	17.1866396	14.4632723	14.9442078	19.4000145	19.8700809	16.7029936	16.9049139	13.0758987	3.9270425	10.9396381	9.3029496	21.7590656	9.9046372	28.4967027	3.9270425	9.9766085	10.4780502	6.7035272	9.8258862	13.1419423	3.9270425	8.30763
25-Jun	17.3150939	11.2380698	10.5644106	12.3995871	20.6097868	3.8957349	3.8957349	9.8594992	13.2615368	3.8957349	3.8957349	3.8957349	12.2867227	3.8957349	16.2417274	12.275369	16.0258823	18.5230197	8.6792568	3.8957349	3.8957349	11.9825964	10.1161205	15.773589	14.7631837	17.0784122	13.6002655	15.1389874	16.1678892	17.0883926	15.991476	10.9102358	8.7428123	8.6484949	3.8957349	10.3901399	19.3376558	9.7422581	12.4273578	12.008592	3.8957349	7.7112631	11.9437178	13.124841	9.6568639
26-Jun	21.078809	13.3253066	10.4280088	10.6884577	23.3090457	11.4233374	9.4090108	9.2785314	11.3247805	3.7222922	11.3376684	11.4622762	3.7222922	3.7222922	12.1272863	11.8256918	11.1999268	19.7133271	8.7698604	3.7222922	6.8504912	3.7222922	10.9303121	16.8288495	13.4097434	12.4837455	17.5013011	13.0610969	17.0198988	15.9786153	10.6266727	3.7222922	10.4731856	8.849865	13.034415	13.2601439	15.2586023	3.7222922	11.0751553	9.5490238	6.580738	7.9814009	11.4264843	3.7222922	8.4954651
27-Jun	19.7795822	14.4077763	11.2465923	12.9082468	16.9433749	3.7666493	9.326019	3.7666493	12.5673221	3.7666493	10.3055453	3.7666493	3.7666493	10.7295227	21.5954726	14.175838	18.1147835	26.0847866	9.0682287	3.7666493	3.7666493	14.7036394	13.1445639	19.9364018	17.1147747	13.4394495	22.6294299	12.0999364	16.8277197	19.9147571	10.2865391	14.260199	10.6715288	12.9359524	22.1671307	14.0544912	19.8083702	3.7666493	12.9598906	16.1137798	9.7320527	10.2754171	14.6020414	3.7666493	8.9076741
28-Jun	26.6361411	11.4923007	9.0160483	18.1116919	16.0819111	9.3365244	8.4742966	11.4755204	13.1819714	3.6962279	9.8072635	9.1712524	11.8896575	3.6962279	14.3889973	9.8040437	16.5897091	27.7975044	11.0652005	10.7772474	7.8940431	11.9763303	9.4624069	14.645746	15.0413332	14.5083765	22.6554389	11.1010288	18.2958627	20.0619081	10.0985205	9.1004113	10.8900353	8.6626039	3.6962279	14.8487966	23.3290397	3.6962279	13.7502904	15.3864677	9.7680473	10.328347	15.6909442	10.1755161	8.6191475
29-Jun	17.6189305	10.8074826	8.5220514	10.0850161	23.4601648	3.7698694	8.3934883	10.7432128	11.371787	3.7698694	10.580456	10.3018471	10.5832972	7.5467905	12.7378038	12.6820966	20.3606655	18.5095749	9.7366594	11.9360086	3.7698694	12.5588518	13.2693147	18.5004057	14.063667	14.7254229	16.7193444	10.5234963	13.0432576	17.3924443	10.6020303	8.3606421	10.9433122	7.9288736	12.0378258	15.1647426	18.1060575	3.7698694	10.8789695	10.2251461	7.6509711	3.7698694	12.9020692	12.4094702	8.0991907
30-Jun	25.6248428	11.2931898	9.4209845	10.9813673	20.0069747	3.9193463	8.3030478	10.8702564	14.841481	3.9193463	9.8056503	3.9193463	3.9193463	3.9193463	13.7177165	11.4355629	21.3682614	27.135417	9.6365344	12.4150445	3.9193463	11.4556125	12.2521438	19.6608702	17.3492377	17.8181617	17.7204887	10.9080747	13.4336822	19.16097	11.5076274	3.9193463	10.8613143	12.0311336	3.9193463	15.5275828	20.9165406	3.9193463	10.8679606	12.661335	9.6206208	3.9193463	13.5082684	9.3882731	9.8100721
Jun-31	16.195576	10.7342231	9.5948548	10.9402461	16.909373	3.7297671	8.0586762	10.6399672	14.5620784	3.7297671	10.0584448	9.6611698	3.7297671	3.7297671	13.4360788	13.18919	17.540003	21.9118944	10.4236954	9.4243985	3.7297671	11.0879316	13.8650988	15.4315265	13.7292677	13.4534282	20.4580073	8.741137	14.9866806	16.0558672	11.2564975	9.0855952	10.5879078	10.4472935	3.7297671	13.4677742	19.6807081	8.3271465	10.1506948	11.6917459	7.377687	3.7297671	14.1893645	10.6688352	9.098814
Jun-32	19.8312605	10.8148372	9.7399156	11.3020898	29.4807817	4.0159329	8.0798805	9.3373969	15.9900733	4.0159329	4.0159329	4.0159329	4.0159329	4.0159329	16.3701109	11.4535856	20.1315603	22.4368635	7.0497672	4.0159329	4.0159329	12.3951968	11.1272482	14.786404	14.7099277	10.916209	31.2716585	12.0846274	14.2577383	15.6253494	11.4622593	4.0159329	9.3454432	13.2002524	4.0159329	9.2528065	23.0639257	4.0159329	12.2640476	11.7936705	4.0159329	4.0159329	11.942571	4.0159329	4.0159329
Jun-33	18.4641528	11.4806908	10.9145798	11.4049778	19.2959149	9.1232321	3.6894055	12.4336936	16.0464224	6.7957548	11.4220578	11.3876845	9.0030063	20.3661297	13.8003936	12.4621596	18.9435813	18.4436805	10.1498519	12.6360216	10.0595681	9.7167113	11.5800228	23.3701939	13.9892075	16.0407286	13.2687274	13.4374928	13.5102922	18.7542424	12.4837621	7.9788471	11.4380813	9.1511747	8.7769276	14.3803906	17.4136596	3.6894055	10.6979845	12.3679993	9.0516942	3.6894055	15.6927432	12.1237282	10.6866823
Jun-34	20.0220354	11.832771	12.0601144	15.4015235	25.0695587	9.2327765	8.1093725	11.400305	13.5703323	3.5900908	10.2144053	10.0800762	13.0147522	12.5633362	15.7798804	10.9178443	16.2697345	23.577252	13.7972136	10.9988886	9.0276162	12.170821	10.4137748	15.4904135	17.9786818	15.3459464	22.1635511	11.6567221	20.5758178	19.8935397	12.5052247	12.147752	11.2517435	9.5124267	11.9345179	15.8688547	23.5786621	11.309392	13.8602291	14.7503546	9.7126139	10.6837475	16.325546	11.2643831	8.5898103
Jun-35	12.6826987	9.3160632	9.928615	12.2072067	19.3778789	3.7836883	9.9322562	11.1812293	12.6768489	3.7836883	13.2545001	10.5506213	12.0623077	3.7836883	17.4776781	13.2459247	19.0259792	12.8725239	10.6747402	3.7836883	7.3801641	11.7855394	11.6066751	15.9548628	17.3123545	12.4659232	11.6585474	11.571681	15.951232	17.2080537	11.4051526	9.9291439	9.9789842	3.7836883	3.7836883	15.7875863	14.4693627	3.7836883	12.6042553	14.2307769	11.4431284	7.3421296	17.049579	14.5919918	8.8099792
Jun-36	12.5006782	9.5049613	6.4599224	11.1659652	13.2669385	9.6487354	8.8870842	10.959934	12.6888448	3.7957917	10.0248712	7.3831545	11.789045	8.0022421	12.6885862	9.8567705	14.3467893	12.1562704	8.1406266	11.3152928	6.841453	11.674661	11.5298215	15.2853739	11.3394504	14.4768135	10.2947369	10.3758239	15.3631588	14.6450788	11.5838154	3.7957917	8.7305946	11.7206073	3.7957917	11.6055698	17.2161113	10.8136698	12.3505556	12.1330538	9.341567	8.341405	12.4372753	14.203261	8.8678176
Jun-37	16.2185998	11.1171728	11.1236027	10.9602416	23.8284801	8.9926301	9.7880922	10.9447139	14.7590988	3.7960304	11.5191441	8.3010993	11.9505863	3.7960304	12.2543276	13.0602428	22.3490853	29.5413469	9.3875439	8.6613745	7.6408066	3.7960304	12.0298473	16.4778263	16.9614831	14.1057482	18.8371903	10.617666	14.3141806	17.280536	12.8838973	8.8904629	11.4720419	3.7960304	3.7960304	13.9311995	24.2724498	3.7960304	10.9826802	12.0605915	9.0605922	3.7960304	14.6305092	11.9161434	10.1274396
Jun-38	16.3238765	12.0444034	10.4532985	11.9156219	27.0713778	3.6129833	8.9709352	10.5277183	13.7882649	3.6129833	10.3325256	10.9062806	9.9801126	7.2816713	14.0138829	11.6917258	18.4968762	18.8615399	9.1589132	10.2991506	7.7189683	11.5825809	14.385167	17.8554315	15.0053053	16.5446118	14.3254285	11.460194	15.8016646	17.5240858	10.9291944	8.2253227	10.7869183	10.7096964	3.6129833	14.9147763	18.5305402	3.6129833	9.637625	11.8676169	8.6845788	3.6129833	13.9633369	14.55201	9.8136301
Jun-39	27.1090148	4.0471792	12.326878	10.5168192	37.031442	4.0471792	9.1860985	10.868186	14.9273174	4.0471792	4.0471792	4.0471792	10.0518243	11.0560856	18.7482216	12.0747006	18.4840889	27.3906572	6.0439276	4.0471792	9.7873891	13.3092372	12.1781661	14.2025837	18.0497617	12.7618954	26.260278	16.3994383	15.2134686	20.2856459	12.9155051	4.0471792	11.3108747	4.0471792	11.1611722	9.5427766	24.6136756	12.5969633	10.5161557	4.0471792	4.0471792	4.0471792	10.9175631	11.2734932	7.8069303
Jun-40	27.1088522	11.104921	8.7103293	7.7415131	38.1729687	4.0647305	6.9886807	10.906003	12.2610653	4.0647305	8.1459559	4.0647305	12.2741657	10.4102108	21.5579847	9.9938644	15.3645004	12.9875615	7.0312915	4.0647305	9.871652	4.0647305	10.0261293	15.108522	13.2549215	11.9258682	4.0647305	15.4090421	15.2365545	16.4798091	12.2888849	4.0647305	10.2524083	4.0647305	14.7983427	10.9664726	17.3980243	4.0647305	15.0178292	11.7563955	4.0647305	4.0647305	11.491202	14.667561	7.6210241
Jun-41	14.2183566	9.3434261	8.6754768	10.8474888	15.717993	3.9035843	3.9035843	10.1774307	7.9259665	3.9035843	11.6939093	10.0017095	3.9035843	3.9035843	15.2468242	10.5765548	12.5985704	13.2729628	8.556034	8.1899448	3.9035843	3.9035843	12.7116371	14.7611791	16.1956555	12.0547408	12.2078043	12.9151038	14.9888185	17.8187694	10.7816769	3.9035843	10.6899514	9.2047331	3.9035843	11.0205804	20.4647854	11.0981723	11.5418833	10.7309575	7.1614834	9.8077595	13.2133069	21.55419	3.9035843
Jun-42	31.2185127	12.9837961	4.0795346	9.2010085	4.0795346	4.0795346	6.7447431	4.0795346	4.0795346	4.0795346	11.3322766	10.3828883	4.0795346	4.0795346	12.5185109	11.6780568	15.5391305	25.7376379	6.9466666	10.0126978	10.0425948	10.5687243	4.0795346	17.106374	16.8667762	12.3359319	18.1334396	4.0795346	17.8066418	14.9981829	12.8663359	12.3410325	8.6293445	13.3131614	4.0795346	11.0701913	20.7839954	10.8399703	10.2964248	8.4496317	7.9478254	4.0795346	11.068583	4.0795346	8.7139464
Jun-43	12.1073146	11.1848288	3.9282933	9.8271712	17.427586	3.9282933	8.4959342	10.3748609	13.1084221	3.9282933	12.2045601	11.9750469	7.9347835	3.9282933	10.1613825	10.0999889	14.5948936	13.3344973	8.9312057	10.3938592	9.8635473	12.1094012	11.4807231	13.6042674	14.6528239	15.6504034	18.2123529	12.1650331	3.9282933	16.8993631	3.9282933	10.3786227	9.0658073	3.9282933	3.9282933	9.5696751	14.4697745	3.9282933	12.1058691	9.1878456	5.910801	10.4180607	10.6602933	9.6456205	7.7622206
Jun-44	33.5026311	10.6636607	10.5510383	11.4124721	40.943863	4.1071417	4.1071417	9.9691207	18.5004808	4.1071417	4.1071417	9.2924646	13.5738505	14.1469951	17.8233583	11.4692435	14.0347696	21.2945813	5.8552248	4.1071417	9.3568682	4.1071417	11.3168975	18.8748038	16.7609563	16.7602858	17.402109	19.5559367	12.2045866	17.1502736	10.4827268	4.1071417	9.7111181	4.1071417	4.1071417	9.0927389	21.2326179	4.1071417	10.8583864	4.1071417	4.1071417	4.1071417	10.9401187	9.5840616	8.1884182
Jun-45	16.3141906	9.6822889	3.9123994	14.1460884	21.2318981	3.9123994	5.7888958	10.895433	9.8559531	3.9123994	8.6410766	9.2856368	14.1213935	7.5510534	13.3375037	11.4109392	16.0194582	15.8217813	7.1742791	10.8485552	7.8519654	3.9123994	10.0621279	15.2763781	13.1841745	13.9846562	11.4852394	9.5407868	16.3710035	16.3235244	9.8561033	11.0291447	11.1459293	10.0868795	8.6924145	12.0664073	15.7902425	3.9123994	11.250456	12.576615	7.0181266	7.4997449	8.1745369	9.8953485	7.748835
Jun-46	21.1861075	9.1749273	7.0603469	14.8411869	18.7782606	8.0890985	8.9956723	10.2412721	11.0458513	3.624548	7.6916385	3.624548	8.7005607	11.5902675	3.624548	12.0510081	14.4687396	24.8626291	6.8268294	10.5262425	6.7207236	10.4059679	10.8236068	16.5604569	13.58742	16.0687011	15.0605123	12.036672	14.3648643	16.3536801	9.6118052	9.2740163	9.7809508	11.1782098	9.2517469	11.8588394	31.0108944	8.7365104	12.1332096	14.41358	6.5948342	7.4837706	9.5503241	14.5497496	7.5205316
Jun-47	4.3237456	10.1375999	4.3237456	10.81959	4.3237456	4.3237456	8.9342224	8.6004139	13.4874589	4.3237456	9.4637817	10.2043031	4.3237456	4.3237456	16.9482344	11.832709	25.7309934	13.3751005	8.6591789	4.3237456	4.3237456	14.1009906	4.3237456	17.3570666	14.088021	15.3501323	4.3237456	15.0027191	21.048989	14.3379335	12.1060839	9.9326439	9.3844193	10.4678644	14.681532	10.3556174	19.589896	10.3182066	11.7371045	11.6405566	8.1897753	4.3237456	10.9713095	14.8844076	4.3237456
Jun-48	18.7660929	11.3495895	11.4605135	12.274571	13.6185407	8.2917366	9.326614	12.2121085	13.128512	3.7633304	9.613719	3.7633304	10.2465948	3.7633304	11.3405807	14.1707717	22.3688856	22.8613433	9.3280098	11.5867143	8.5786575	11.7200038	12.7081507	16.4611931	15.7429674	16.2984401	15.9823657	10.4857622	15.1411847	17.8947428	12.9031313	9.1373071	11.3301505	8.0132652	3.7633304	14.1772072	19.2253489	5.6965552	9.877438	11.8284326	8.2004081	3.7633304	13.0359969	13.6690288	9.564807
Jun-49	21.4866532	10.8070949	8.8906963	9.9173775	30.4055321	9.4399275	9.2679522	9.9286767	14.3470363	3.8145765	8.7636846	3.8145765	10.4085199	15.5052734	23.9743737	13.3145185	17.7743578	27.9856005	8.8288883	8.0749924	13.3456932	14.2947526	3.8145765	16.5397894	18.0799622	14.9345608	17.4798717	17.0853322	20.620737	18.2945113	11.8205962	10.2114978	10.8611517	8.6029534	17.9165889	9.9876113	16.323946	12.5137939	11.3236881	10.8462081	8.4234351	9.7704206	10.8597131	3.8145765	9.1936515
Jun-50	21.4900541	10.5499995	4.0826285	8.6611996	15.9717351	4.0826285	4.0826285	10.9758423	10.7249074	4.0826285	4.0826285	4.0826285	15.4127395	4.0826285	17.2166854	12.6533373	19.7400185	10.579198	7.4483862	4.0826285	4.0826285	11.4004772	4.0826285	18.6469199	15.3261488	16.1196285	13.7259928	4.0826285	14.2495542	19.6682	10.7062949	4.0826285	10.7488674	4.0826285	13.2283475	10.2075113	19.1375015	4.0826285	11.5629711	10.4815526	7.1172023	8.3002222	12.0853663	12.888161	9.1487568
Jun-51	11.8388245	13.2844714	10.428384	11.1135222	25.3262963	11.3629412	5.7206222	9.8482168	11.2229844	3.8334587	10.0051864	12.3282536	11.3257967	3.8334587	14.5448512	3.8334587	23.2171554	20.0755209	10.6607141	9.7863207	8.4470249	14.2625462	13.8928926	17.0721766	17.4561559	13.4967922	19.655652	11.9905547	18.2190934	16.5939225	12.8080878	9.2368682	10.4367079	3.8334587	3.8334587	16.0280621	20.0677168	11.4300759	10.8196046	11.9047866	8.5220068	9.7835536	14.9415108	13.8490066	8.8392081
Jun-52	20.0124478	13.2911754	8.7340544	13.7206697	30.9181699	3.9737788	10.5973978	9.8390241	11.5571489	3.9737788	3.9737788	7.7825318	3.9737788	3.9737788	13.150087	12.6863808	16.1987963	24.2582701	12.2254042	3.9737788	3.9737788	3.9737788	12.4124385	18.2769267	15.2587526	14.0799938	18.1773158	14.6590633	19.9231824	20.9801918	6.8752132	3.9737788	11.7508253	10.9502168	3.9737788	15.508323	20.2744298	3.9737788	15.9823798	13.4099463	8.8578976	9.5797499	15.5916705	12.5642423	10.8960674
Jun-53	28.4726796	9.8994477	3.7858651	17.939945	34.9961818	3.7858651	7.8221028	9.6327927	12.462419	3.7858651	9.1627188	3.7858651	10.7844009	3.7858651	19.4298915	10.4673417	18.8914128	24.6014743	8.6663192	9.4459529	6.83003	10.9473211	11.6630179	14.2594507	15.7120141	15.433317	21.508344	12.4249011	15.6927328	17.6689488	11.5232293	3.7858651	10.8257143	11.2036768	11.4001484	12.5196233	17.3176873	10.1834934	11.4429414	13.8760941	9.1145877	7.5859974	12.2894647	3.7858651	9.2921599
Jun-54	16.6396316	14.3201569	11.0344586	11.4793568	18.1538931	3.788473	10.1634524	11.3014657	13.6664355	3.788473	11.6552393	9.6317591	3.788473	9.6795788	14.5532874	10.6468201	19.1473509	18.7016704	11.2212665	3.788473	10.4516425	13.2970497	12.5494972	13.9972661	17.3753387	15.6580866	16.5797797	12.4114597	14.7026051	18.3059524	12.5443043	3.788473	11.8638118	9.2497308	3.788473	15.0844113	20.2125996	6.7625594	15.3366424	12.7858989	3.788473	3.788473	15.0438896	10.0788616	9.1311863
Jun-55	9.8840177	8.4334123	4.0369018	9.3185189	16.0940806	4.0369018	4.0369018	11.2234934	12.5661759	4.0369018	4.0369018	11.8060487	4.0369018	4.0369018	19.5785687	4.0369018	19.177619	17.8180137	8.7880619	9.5189106	10.6252641	11.6262176	11.2159333	16.1942785	15.9531735	13.6075348	13.5005559	11.3807204	4.0369018	17.5576909	13.7958958	10.695969	10.8581752	10.3427169	4.0369018	10.138596	14.3511382	4.0369018	13.7505389	10.6317322	8.0241384	9.3395187	11.9780215	4.0369018	10.4330302
Jun-56	14.6464529	10.4368262	10.9541661	11.2921289	26.5997742	3.8455388	8.9124588	9.4378169	11.4390515	3.8455388	11.370428	3.8455388	11.6846847	10.3657476	12.202607	13.5521981	19.1134304	16.225227	7.6683991	11.2419848	8.17874	10.9627206	14.4390156	16.1796472	13.7559482	14.7258417	17.5936061	10.4487437	21.6490662	15.9329556	9.8055009	3.8455388	11.1076682	3.8455388	3.8455388	12.3600357	13.8340479	3.8455388	11.1999859	11.7321541	7.3782646	8.2812535	8.5938056	11.9605045	3.8455388
Jun-57	18.0641444	9.5036798	11.8660361	11.2717241	15.6591216	3.8713533	9.7813118	13.4821773	13.7381803	3.8713533	12.6644261	13.0287628	14.9403205	9.486991	15.3887255	14.4670784	20.7650833	12.1051971	12.9361162	14.769696	7.8873524	11.7908654	12.2204855	21.9308135	18.3525474	12.6685465	12.3712662	11.4966731	15.4207092	17.9457789	11.9682261	3.8713533	13.4706119	11.4090628	3.8713533	15.5566649	19.7660748	3.8713533	13.1196186	8.51107	9.5201131	3.8713533	15.9333975	14.2261952	10.2541495
Jun-58	20.8673021	10.8289533	9.9626271	11.1554735	32.3321179	3.7284316	8.2922731	11.1126452	15.1749078	3.7284316	9.5823705	9.1921605	8.5870699	10.8361182	12.192921	12.4811287	17.8322322	28.2464238	8.9357365	3.7284316	9.8626629	11.7839785	10.2162849	16.4044628	15.1510931	14.1027184	22.3021582	13.7632021	12.2009037	16.4284919	12.0407274	8.6295639	11.3479205	8.7107664	3.7284316	14.6836795	20.1798069	3.7284316	10.353254	11.7270487	3.7284316	3.7284316	13.9714764	13.03078	8.6889148
Jun-59	16.3484505	6.8666569	4.117414	12.7381886	19.4799828	4.117414	5.8726924	7.5179083	11.9826882	4.117414	8.3429796	4.117414	11.1647141	4.117414	4.117414	11.3904151	13.4055543	20.1360601	5.7262134	4.117414	7.4058741	4.117414	13.1056982	15.1510558	10.3414387	12.2331671	10.059683	10.1975197	16.1532863	15.6569712	8.6166187	4.117414	10.182082	10.9747286	10.9215329	10.2039141	18.2998508	4.117414	11.420934	11.9371713	4.117414	7.8602881	6.6505022	4.117414	5.9951665
Jun-60	30.3055455	8.6339634	10.4820834	7.3727968	39.6360216	4.0324228	6.9914948	4.0324228	12.875479	4.0324228	9.9677455	4.0324228	4.0324228	13.0323597	13.8292751	14.6538087	20.0020508	14.9369282	6.7292879	4.0324228	10.4513294	13.2461353	4.0324228	4.0324228	17.7153907	11.1198279	16.1626168	16.8500687	20.5058821	13.8876373	11.1991673	4.0324228	9.903748	4.0324228	4.0324228	10.1195896	27.0823798	4.0324228	12.0761875	4.0324228	7.743269	8.8192908	12.7592578	4.0324228	4.0324228
Jun-61	18.2681292	8.6480089	10.4847626	9.1256072	20.8019184	4.0159161	4.0159161	10.9550039	9.9457109	4.0159161	4.0159161	4.0159161	4.0159161	8.341332	4.0159161	10.8961601	16.1786633	12.167298	7.4532963	8.9469612	4.0159161	4.0159161	10.2084118	15.527874	20.6789057	19.9328036	12.1481931	13.9960076	13.1918509	22.4365822	14.0110713	4.0159161	9.929654	10.7321603	4.0159161	9.5069479	22.7478772	4.0159161	14.5881068	11.908876	7.1981659	7.7636816	12.0224124	12.4589331	8.7249161
Jun-62	17.2782029	11.9009514	11.7250773	12.4596497	33.5089079	9.9199654	9.4875614	11.1919396	14.4351853	3.8016353	12.1583392	10.1000525	11.3795459	12.4246705	12.5133979	11.8946878	18.9674981	29.4682591	9.0848338	10.8691238	9.8286365	14.0014271	14.9919596	16.6374309	11.0192422	17.6345901	23.9307274	12.8509636	15.0667898	16.6260047	13.7572682	9.7655324	11.1130939	14.6906729	3.8016353	13.6653493	27.0670609	3.8016353	10.0281926	12.1536188	8.7577432	3.8016353	14.7689131	11.4702578	9.2412965
Jun-63	17.1895292	10.8986356	10.3070603	10.8806967	27.9369403	3.7565099	7.7773987	10.5093347	12.5973039	3.7565099	10.4173223	10.1788288	12.3900257	3.7565099	13.6943396	11.642343	15.0757795	12.3406644	12.1834612	8.8240288	6.8495687	10.7673396	11.5027947	17.821442	13.8858291	12.2909613	10.3353604	9.6468452	13.4607645	17.870797	9.199454	10.9820288	10.572587	10.0710501	3.7565099	13.7110596	18.1383915	8.0567644	13.5359955	16.6641743	7.1130939	9.8606203	15.011641	15.1031932	8.4797208
Jun-64	14.7916815	11.3973154	7.4920631	9.5274332	17.6118571	3.7327641	7.3025911	13.0687206	11.004688	8.2881085	8.4153111	10.2409491	10.5165222	9.3582386	15.3309627	13.560832	21.0364222	13.3335546	9.673556	13.7137932	7.4754485	12.976511	12.5657499	16.2290207	14.6048648	16.15304	10.2394878	8.4954221	13.1406707	17.120287	11.9738242	9.4432289	11.7234377	6.9115029	3.7327641	13.5446867	18.7473156	3.7327641	14.0367683	10.7342323	9.0603887	3.7327641	13.3082511	11.2079521	9.5834338
Jun-65	10.3714838	10.6023911	11.7767612	11.1222059	15.6551362	3.8185485	10.8478206	10.7140879	12.6782988	8.7647652	10.5555027	3.8185485	3.8185485	3.8185485	12.8378548	13.242723	19.5647185	23.2106773	9.5840546	11.7421095	8.0750404	12.1601184	11.9925537	19.4199729	14.9342984	14.0552731	19.7750988	8.6127422	11.8765281	16.8365598	12.0883673	11.3865091	10.8603061	11.9639033	3.8185485	13.4742161	19.9064836	3.8185485	8.2452881	3.8185485	7.8244776	3.8185485	12.5888312	3.8185485	9.5835172
Jun-66	17.348642	12.1814177	8.3888128	10.5101139	29.0916824	9.866181	7.3791346	11.2472705	14.4388792	3.6687006	9.0467718	8.0888499	7.7156015	9.2561518	12.8198897	11.8005597	16.4370227	16.1632461	9.0099897	10.9209989	8.2994612	12.5748024	12.5083734	17.2789422	12.9040369	14.4099015	15.9329462	13.0334304	13.3402606	15.6055923	11.2201241	3.6687006	11.0739716	10.4872005	9.298304	13.153044	16.2993044	8.0416118	10.3116329	9.4186297	8.7542513	3.6687006	13.5636095	12.3192841	8.8402357
Jun-67	16.9477363	13.5313438	11.8343849	16.8596697	34.0187232	3.7524823	9.1820576	10.7914445	14.7177673	3.7524823	9.1456374	9.0438932	9.6894852	3.7524823	13.8421011	11.5200418	17.0463293	25.5990169	10.4231697	10.8113469	8.2727903	12.3468283	9.9359519	15.0301884	16.6811284	14.2096847	15.1180897	17.3751258	17.4625893	21.6359865	3.7524823	9.9188579	11.4029587	3.7524823	3.7524823	15.8398795	18.8419011	11.1361513	12.7616949	12.7796906	3.7524823	9.1776554	13.1686793	3.7524823	10.974322
Jun-68	17.2977135	11.3016436	3.8447269	12.1539807	21.2390429	3.8447269	3.8447269	12.2963504	15.0757248	3.8447269	10.9870169	3.8447269	9.9824937	9.4449157	10.7786321	14.0030695	22.2103961	17.631044	10.3462339	10.9361351	10.4885739	11.1399679	13.1476362	16.1789449	16.9187155	13.8959036	14.9980819	10.6277568	15.4392103	19.3664466	14.7608842	8.2833883	11.6635564	3.8447269	3.8447269	13.1850401	20.928938	3.8447269	10.2761949	11.3428816	7.2059313	3.8447269	13.0025906	13.7037605	9.7657161
Jun-69	13.5883911	10.7030577	11.4760719	18.4902076	28.1070772	9.6810352	6.5577628	11.2276745	12.5632613	3.7026101	10.8024906	10.7281018	14.117187	3.7026101	11.6589646	12.5456735	18.7566064	18.4312055	11.239923	9.8078044	8.3138409	13.1258907	11.3385262	15.3876477	15.6403433	15.0153969	11.8679495	11.6277658	21.3424406	19.8203641	11.9341022	9.5978355	11.2023525	11.4845545	3.7026101	15.2841736	21.8694503	3.7026101	12.7698705	13.7901734	8.4499336	9.469394	15.8478176	11.4980061	9.8491296
Jun-70	12.4325046	11.7149886	10.6485153	9.5835393	15.4484342	8.0453007	6.7355571	10.5438986	12.2968115	3.7201667	12.8649639	10.7028476	3.7201667	3.7201667	12.6443213	10.0441191	15.8619932	14.6255005	9.8447798	7.8383137	3.7201667	10.4736567	13.717831	16.9418442	15.4163262	13.2254933	13.4140248	10.3336599	13.9127459	14.8889164	10.4340892	8.7653889	11.7494217	3.7201667	3.7201667	14.8661217	14.9279785	3.7201667	10.8037202	11.3773359	9.2899701	3.7201667	15.4286606	12.6186034	8.5277291
Jun-71	16.3060621	11.0944291	8.4337179	11.6759483	21.8352415	11.3369239	10.3178442	9.9448186	15.3552652	3.7980197	9.0181314	10.0186814	9.42729	9.084998	13.0065181	15.6300971	20.4901922	18.5192942	10.4445453	3.7980197	9.395419	11.6782188	11.7535421	17.2489582	15.3727136	14.5890022	16.9811506	9.9081536	15.6609715	17.1499889	12.4266959	9.8401604	11.6440824	9.9707346	3.7980197	14.5278198	19.4633196	3.7980197	12.0781934	11.132392	8.6598632	3.7980197	13.2716811	11.6285264	9.3401684
Jun-72	24.7809013	11.6239602	9.9483106	14.5086845	19.1683982	10.4934835	8.9634835	11.0422275	13.5585367	7.1753768	10.7467636	3.6544179	13.9768208	8.1959762	17.3270301	13.5330106	17.7072408	20.4789423	10.5120586	13.83696	8.4686226	11.9635792	12.4419806	18.1717939	17.5397929	17.5363783	12.8116899	10.7131746	17.5796504	21.762137	11.1991441	10.2687445	10.1048247	10.3151578	12.903219	14.8989849	20.2853835	8.0678641	13.8196745	14.1660597	8.5904843	8.5732252	13.120087	11.5527377	9.6435903
Jun-73	20.4427545	11.0444813	8.1768248	11.0174181	30.0995238	8.8223549	6.2473099	12.0916591	19.6845328	10.2250267	11.0527716	8.4797082	9.9429526	10.5432063	13.9542063	12.1376999	21.696445	19.1055667	9.3947082	10.9403395	8.8199437	13.1778023	12.3784952	17.6078574	15.9882032	12.7790296	16.6322227	10.5926126	15.844952	16.2266584	13.3154728	10.0167257	10.5689651	8.9610875	3.8028118	13.8607251	20.233581	10.1907068	11.5532135	13.0708803	9.6428598	3.8028118	13.5543767	10.3137324	10.2093728
Jun-74	18.1992585	12.5584241	11.206654	13.5312762	37.6639413	8.7618668	9.8175056	11.2802312	24.1614006	8.2227856	3.7436028	3.7436028	3.7436028	19.3999609	16.4798049	11.4515113	17.7128144	26.9724523	8.1905597	8.9611525	8.2092412	11.4326171	13.8619743	18.5193988	14.7410102	16.8924118	21.4724055	13.4977586	16.3993286	16.3569718	12.1022251	9.6729756	11.866244	11.7245495	9.5870958	14.1942919	19.3501978	7.0935751	12.5146536	12.0077906	8.7409816	3.7436028	13.9661699	11.6875393	9.4051336
Jun-75	18.849768	9.2762257	9.8565753	9.8219308	27.2937717	4.108849	7.3024958	11.4298972	15.8930586	4.108849	12.3450235	10.2375516	11.1017853	14.0146994	16.0865626	4.108849	15.3115323	14.9109831	9.0677283	8.8369374	4.108849	8.7640855	12.7299854	11.9574928	17.6919421	14.5398342	4.108849	16.3534693	15.8534667	15.9992046	4.108849	11.8960355	10.3242185	10.8980722	4.108849	9.6073229	23.3474405	16.2238261	14.7167078	9.4821468	7.3879842	7.1601622	12.7002535	11.9634625	4.108849
Jun-76	19.8070246	11.0092128	11.1560887	9.1142825	20.5678256	8.5731918	3.8144798	10.8224101	11.4080066	3.8144798	8.8739931	3.8144798	3.8144798	9.7024929	15.7464132	13.5271161	18.2428425	41.3545157	6.4536494	3.8144798	9.6392135	11.4575102	14.5396461	19.1459178	15.6249964	13.3003925	29.8995663	16.1830092	21.7077478	16.9922541	14.6003872	3.8144798	10.4437342	3.8144798	14.4896663	12.1593884	19.3923133	3.8144798	9.740336	11.0793231	3.8144798	9.4246128	15.3050352	14.4366822	3.8144798
Jun-77	33.9131136	10.7704503	9.8802571	14.9021156	37.2964428	4.013194	10.0332063	10.7626724	15.1186676	4.013194	4.013194	4.013194	11.5730842	10.994589	18.0523363	13.1358956	15.8233001	28.2662709	6.4303584	11.8866057	4.013194	11.2808251	10.449205	16.8208573	17.5730532	13.4172021	35.6436278	11.9281609	23.688488	13.051547	12.9033927	4.013194	8.7154588	9.9973676	15.8234085	12.7098944	21.6565163	4.013194	12.2236668	11.7894148	4.013194	9.7932402	9.4704511	4.013194	8.9540081
Jun-78	15.6062735	10.7235552	8.2264116	8.8729061	21.0750259	3.869418	3.869418	9.5516659	15.4670945	3.869418	8.2697978	3.869418	11.5631665	3.869418	11.3415416	10.6685702	14.376213	19.3401746	8.4030554	9.6422164	10.6624353	10.8798068	11.28114	14.3542633	15.7954179	14.2328939	9.6414257	18.4864647	15.8436794	18.7863327	13.2919498	8.0239184	8.3659715	11.287662	10.2682302	11.2976119	21.8972773	3.869418	17.5509829	10.869427	7.154195	7.8786056	11.7193417	12.0961239	3.869418
Jun-79	16.7047994	11.3169313	13.0292649	11.5259715	37.3037993	9.3435771	8.1987911	10.090974	10.8123478	3.7456699	7.7024833	9.1260278	9.9326392	9.1315065	15.8561344	13.5595311	11.6745466	13.6818181	8.7359609	10.9459762	10.1803505	3.7456699	12.2528723	17.1196888	13.3080971	15.7911784	14.6562251	17.7608569	16.8750644	13.1751643	10.4638658	10.861371	11.6138581	7.5066402	10.9374485	15.3921963	13.367789	11.6928057	12.8301205	14.5305639	3.7456699	8.3049529	15.6147688	11.4531587	8.8432512
Jun-80	26.6957924	11.4250646	11.850359	10.9121651	37.4631404	10.5652815	5.919822	10.9901565	12.0395309	3.8358883	11.4372967	10.2816101	3.8358883	3.8358883	12.6243199	11.8646609	16.7869741	12.3249102	11.8971877	11.8554071	3.8358883	3.8358883	11.8001435	16.7483424	15.181379	14.4091165	13.9217699	10.1189657	14.7076824	14.1694386	11.8019425	3.8358883	10.1523894	3.8358883	11.6019958	13.8955484	15.2414117	11.931568	13.2821152	12.8273126	6.8532793	8.5144231	15.5514915	13.5671328	9.2422291
Jun-81	26.1672789	9.3055434	4.0499033	11.1019531	18.4472257	4.0499033	8.0639235	4.0499033	16.9872086	4.0499033	9.0230574	4.0499033	4.0499033	9.3840743	14.5396704	13.4906862	15.8821903	26.490232	7.8900992	9.8922672	4.0499033	14.5227148	14.9638326	14.0048741	12.8370264	12.618103	26.8892091	23.6216432	20.1012863	16.4805695	5.5464711	4.0499033	10.2830936	10.0349554	4.0499033	11.5916911	19.1540352	4.0499033	16.8714838	10.7516356	4.0499033	10.3709606	11.9146193	4.0499033	9.6396105
Jun-82	17.4460277	10.7152449	9.9638126	9.3466692	22.044649	3.7474457	10.2686748	11.006331	12.678534	3.7474457	9.2591994	9.4267933	3.7474457	6.8901353	12.7183451	11.5453755	17.822373	14.7359597	9.1637047	10.4560053	9.5988898	11.1546669	10.8361786	14.2615117	15.1233551	14.2004192	12.5194436	11.5915566	13.5973334	14.906758	11.043011	8.654948	11.3763568	3.7474457	3.7474457	14.3124628	16.4944595	10.1443189	10.2715473	10.3574691	8.9454096	3.7474457	14.5431506	13.6769832	3.7474457
Jun-83	30.9985857	9.5677473	4.2427097	9.3571839	21.3516323	4.2427097	6.971242	12.031661	14.3332571	4.2427097	9.155001	12.8404233	4.2427097	4.2427097	11.5440583	13.0557507	20.73516	32.6919125	7.9343568	4.2427097	4.2427097	11.2728844	4.2427097	16.5850055	19.2215622	11.4487609	24.3429268	23.7176097	19.6238361	18.940203	4.2427097	9.8753742	10.6999347	9.9452728	17.3549687	9.5760546	17.6253436	4.2427097	13.3523263	11.8196099	7.6864331	8.2616714	10.751436	13.2339792	4.2427097
Jun-84	15.7349423	9.9101095	11.166733	8.0073335	19.7282793	4.0767914	7.3736893	13.2026469	11.4195605	4.0767914	4.0767914	9.3565929	13.3489029	4.0767914	17.1124882	11.6406722	17.8570402	12.1997026	7.8509329	10.2756764	4.0767914	12.3644196	4.0767914	15.5370161	14.9921718	13.6552618	13.8787675	14.3022362	14.6180255	18.2248457	13.7779944	10.2645972	9.1362899	9.8624164	15.4377456	9.6744198	17.2073431	4.0767914	15.644098	10.5923701	7.4052512	4.0767914	10.046334	4.0767914	4.0767914
Jun-85	29.6183854	12.098779	10.4403956	11.3201666	16.6520299	8.1033984	3.89233	3.89233	12.7565779	3.89233	10.309362	9.5269136	3.89233	13.4205394	22.3521446	12.1452858	16.263399	20.983704	8.0610721	8.608182	8.2411333	13.7397197	3.89233	15.2428854	16.2333881	14.1011387	16.9145276	16.9568608	17.3881983	15.8212645	12.3437344	10.821661	9.1543217	13.053787	22.2274752	9.8769404	27.2129453	3.89233	12.4874507	12.361771	9.407001	8.2920728	11.8861358	10.0854967	7.4789335
Jun-86	13.3241313	12.3012307	10.2708644	11.278795	27.7800537	3.7734195	8.8784535	11.5363299	14.705632	3.7734195	9.2140912	8.1341113	10.7794528	3.7734195	12.1368619	13.0295745	20.5721191	21.4264453	10.0306177	10.6313412	8.4678625	14.7209439	12.3912166	14.9823922	14.8133843	13.8644206	16.8969719	8.7302042	16.1633905	17.4985458	12.3820302	9.2521869	12.3098527	10.0492731	3.7734195	14.2529982	16.7571944	12.8113876	11.163768	12.1989132	6.7220909	3.7734195	13.7607473	12.0471862	9.6510058
Jun-87	13.6131206	10.9869968	9.0276117	10.5875678	13.133338	3.7033711	7.2938938	12.4899146	13.0000603	3.7033711	9.7884133	10.2334025	10.9894897	6.7200495	11.3315518	9.3355511	22.0004621	14.8549557	10.4490412	12.8635097	3.7033711	11.3126309	14.4129021	18.7969256	12.7650031	14.8007476	11.038351	8.8355818	14.2352535	18.4502293	13.3005412	9.2060527	10.9534228	11.3721266	3.7033711	13.9807141	18.3731438	3.7033711	11.9237507	10.4603657	8.9884644	3.7033711	14.483898	13.3216583	8.6528781
Jun-88	15.5146587	11.859831	9.1254735	7.8756406	16.4329563	10.040401	6.9614934	11.1110667	18.3895508	3.7720436	9.7094188	9.8924	3.7720436	12.1847447	12.5487483	10.8522182	18.1788627	16.6255179	10.6478537	3.7720436	8.8326269	11.7068898	13.0226178	16.9126278	11.5298172	13.324196	14.8347491	12.9159175	14.610451	16.2719725	11.1669515	3.7720436	10.2299646	3.7720436	3.7720436	13.5879775	17.1823225	3.7720436	11.1472169	9.6988596	10.0177753	3.7720436	13.4706135	3.7720436	9.7992505
Jun-89	12.9609863	9.0770487	10.1840616	11.9008445	39.0034827	3.8782809	9.8439905	11.0746388	10.8533072	3.8782809	7.6581625	10.6828349	8.8210234	3.8782809	13.2933113	12.4438902	14.7157374	13.3812937	7.3072751	6.362459	6.9359616	9.9323083	9.4885324	16.0533656	14.3453208	14.6454587	12.1095245	8.6690811	12.329279	15.3032281	11.210079	8.625615	10.3200766	3.8782809	7.7830121	11.6064372	17.6371156	3.8782809	11.3293732	11.8297203	6.51364	9.0529	8.944242	9.8066482	6.1704631
Jun-90	24.5990031	10.4446726	3.8891835	11.2151462	18.5497045	3.8891835	3.8891835	11.1589335	13.5424009	3.8891835	10.1113218	11.1256727	11.7443124	9.6219975	18.849999	10.3961607	17.6984436	13.2754158	8.7879746	10.3699456	9.705158	10.7650014	12.3272669	18.0393099	14.1372539	13.1719253	11.1894684	12.6614375	16.7253074	15.315966	14.6262133	9.0133594	9.8048852	12.1228614	9.7314123	10.8557119	18.5663969	3.8891835	12.1010887	13.830376	9.0802404	3.8891835	13.6686298	15.4403246	7.9125881
Jun-91	24.5859068	10.1495745	8.9357649	10.0469469	22.8849108	3.9891615	7.0193966	9.3648937	9.199907	3.9891615	9.1948121	3.9891615	3.9891615	11.6335389	14.7662965	7.9328852	19.880963	14.9037891	7.7535871	9.666996	3.9891615	12.9058386	3.9891615	10.3543368	15.1320478	17.5554662	13.0636849	12.4021267	16.806901	20.3507313	13.5991881	3.9891615	10.8812952	3.9891615	3.9891615	10.8022528	19.6140256	12.4992889	14.4308242	11.4418341	7.5965591	8.1269498	12.0328949	12.3239536	8.1475462
Jun-92	19.4502943	11.4618291	10.0809716	10.9833653	21.495857	6.8002021	10.2489642	10.9298787	19.1952505	9.4872099	6.76386	9.4712409	8.2731442	3.7176152	13.7143238	12.6661809	16.3653359	21.3813213	9.149277	12.7647696	9.2306515	12.1703991	12.8712953	18.2430715	16.1267911	17.1169236	16.1103876	13.4306475	15.1276505	19.0393562	12.332577	7.5133142	11.0588395	7.7737494	3.7176152	14.8490045	19.8437479	3.7176152	10.4973248	12.1936116	8.7898184	3.7176152	14.7069618	12.6972299	10.2886849
Jun-93	36.4298101	8.4032245	4.2418032	10.1780925	11.0489829	9.929876	8.0916896	11.2973433	4.2418032	4.2418032	9.4586341	4.2418032	4.2418032	4.2418032	19.6274887	4.2418032	20.3878509	19.6632628	7.9461822	4.2418032	11.7253913	4.2418032	10.9925848	15.4691266	15.3851672	12.1216562	17.5228172	16.4753858	17.3470767	18.2411981	4.2418032	11.3858683	11.1096876	4.2418032	16.0691666	10.0646101	22.8072917	4.2418032	13.1170635	11.1692741	6.8832709	4.2418032	10.6996671	13.5227629	7.9605015
Jun-94	13.2946399	12.5105889	8.1201148	11.4232086	23.655855	3.7749815	8.7980697	10.1521814	15.8465136	3.7749815	10.7175885	9.9168801	9.9470793	8.9661005	11.624178	10.960483	21.0218609	16.1226123	10.9649102	8.6493699	8.739021	7.9528214	12.6443171	16.299839	12.4049443	12.9705963	16.0807865	9.6453405	15.663956	15.0621258	12.7365181	8.406751	11.2504393	3.7749815	3.7749815	15.2466861	20.2908704	3.7749815	11.2260437	11.7329143	3.7749815	3.7749815	14.038828	13.529622	10.5483906
Jun-95	14.9173094	12.0478569	11.3436306	13.2395963	27.2711821	3.8907902	10.5798745	10.890393	12.0089217	3.8907902	10.0471698	8.9237704	11.9774075	11.1660835	15.3264263	3.8907902	19.1900505	27.2045034	12.0930874	12.7577793	3.8907902	11.7915966	10.5299747	21.2030656	16.5524265	12.0984716	18.0122271	11.882146	19.6904866	16.3576262	9.0696793	9.8942405	9.6320194	3.8907902	3.8907902	15.1878228	18.0371068	3.8907902	13.0335882	13.4309579	9.894138	8.9875282	13.4358236	9.8531581	8.3090153
Jun-96	17.9142017	10.4569776	4.0824284	7.7700584	16.2825549	4.0824284	8.1512537	4.0824284	17.0684997	4.0824284	13.3562979	4.0824284	4.0824284	10.3473978	16.7297	15.1582046	16.7828727	13.8602184	7.8046489	4.0824284	10.710524	13.3406301	14.8722749	17.5798792	18.8239268	12.4338466	14.0342784	10.4036156	19.4900697	19.1472192	14.3219956	4.0824284	11.6516466	10.3371045	4.0824284	11.0270871	15.915156	4.0824284	14.4106138	12.5119968	7.3169784	4.0824284	14.2634214	18.7731117	8.7837573
Jun-97	21.7855583	12.3525742	10.2830379	16.0585136	25.4902832	3.8882116	8.8271789	12.0375236	13.2379774	3.8882116	3.8882116	9.0449946	11.5449669	3.8882116	21.5475578	12.3296758	23.0081097	25.7298122	12.0443226	13.4233358	3.8882116	3.8882116	11.9448279	22.1435077	18.305307	18.0302507	11.0041403	9.9196247	19.9420224	20.0089428	10.4353675	9.183054	11.3681625	9.8301425	3.8882116	19.2935762	16.6985232	3.8882116	15.8679708	10.161907	9.9795912	9.1839295	14.2673402	11.7288272	9.2785191
Jun-98	16.0715344	13.6118034	10.0035818	10.9896364	23.0828754	3.7828823	9.124441	12.7093313	23.0033453	10.1697099	8.7340484	8.9587471	3.7828823	13.9128334	14.8069683	12.0662606	22.2292759	17.9924659	9.7192254	15.0320835	7.7183036	11.599937	12.0836044	18.0995174	16.8720551	17.118478	12.2789564	9.0655756	16.2954496	19.5819912	9.0158914	9.3515397	9.8642098	11.8464956	13.9922488	15.3650514	18.7565638	11.3113495	11.2278948	11.3807539	3.7828823	3.7828823	13.8465343	10.1443461	10.2360904
Jun-99	20.5829925	11.7278161	4.1255588	9.0676868	4.1255588	4.1255588	8.9202672	10.5713964	14.1396401	4.1255588	4.1255588	4.1255588	4.1255588	4.1255588	14.5820582	4.1255588	19.6934485	25.8284853	10.0250423	4.1255588	4.1255588	15.0755925	4.1255588	12.9660013	20.7819222	12.7888635	13.1221472	12.1811782	20.749695	16.6935408	14.7146317	4.1255588	11.5912293	9.8602378	4.1255588	9.8775363	23.8742166	4.1255588	21.5887185	12.0058396	4.1255588	4.1255588	10.9464021	4.1255588	9.232642
6-100	11.3302778	10.8340551	8.9243692	10.8889237	23.9105628	3.7191447	9.4224209	10.6948564	9.3000637	3.7191447	11.1880517	3.7191447	10.2773151	11.8900234	16.7345793	13.0231564	13.0018595	31.7351681	9.2618391	12.3364531	8.8344195	3.7191447	12.9630472	17.1616893	16.6509413	13.4787661	21.1782452	12.386795	18.2073462	16.0698955	12.9796464	3.7191447	11.940858	3.7191447	3.7191447	14.9972253	14.7059358	5.3926433	11.7436445	11.1980283	9.7974929	9.9706879	15.4044538	9.3957515	3.7191447
6-101	16.3814529	10.9615174	8.6544787	10.1353624	18.627128	3.8191029	7.373665	10.5552148	16.8339283	7.3929757	3.8191029	7.3353044	3.8191029	3.8191029	14.2197446	10.289013	18.3907125	16.5356166	8.340866	11.1425634	8.345541	11.490861	12.1965031	12.5553263	14.6759425	11.0353437	14.974265	11.5476356	15.2590882	16.4260609	11.2571857	3.8191029	11.8363581	7.1558858	3.8191029	12.1121693	16.430043	11.1117189	8.9619476	11.232503	8.0812213	3.8191029	10.6877117	3.8191029	7.9212624
6-102	20.2209049	12.0510117	11.0718091	10.2036915	20.6942036	9.8110289	8.5110313	3.9601895	10.632173	3.9601895	10.9674897	3.9601895	10.0090064	8.9026213	18.8337923	3.9601895	16.4009354	33.1806817	8.3606842	3.9601895	3.9601895	11.562696	12.5590557	11.4004588	12.7737404	15.0984548	13.8096204	12.6720823	14.3784967	18.9226534	3.9601895	3.9601895	10.826352	3.9601895	11.5655399	11.1892834	20.1184567	13.2525278	10.1573807	11.9341304	7.9052898	3.9601895	12.5490019	24.7963928	8.3050066
6-103	15.4239425	10.2873707	3.8408029	15.0318267	14.8770556	3.8408029	3.8408029	12.0121868	13.3541806	3.8408029	10.7849509	3.8408029	11.459447	8.652688	19.356463	12.8559602	16.3982933	11.8355896	11.408369	12.236831	9.3273161	9.6422009	13.6213019	24.8869972	17.7418871	16.0726439	14.9372084	11.8608862	17.2676243	19.2132808	11.6213986	11.3333426	11.6607369	14.0700247	3.8408029	16.8754743	22.0565624	3.8408029	11.5325107	17.6843606	3.8408029	8.3028891	16.8832284	12.3461335	9.492209
6-104	15.5356987	8.4418853	3.9910857	11.748186	3.9910857	8.7993878	3.9910857	11.3007648	11.2633199	3.9910857	3.9910857	11.0551046	11.7693487	7.7073484	12.3542091	9.7927197	18.3639468	7.9329376	9.0269497	8.9763812	7.2356985	8.0911714	3.9910857	17.8882258	12.5753017	15.4492203	11.8496735	3.9910857	20.7218288	18.5644823	11.4646446	10.6085596	10.1662568	3.9910857	3.9910857	9.8746228	17.2105415	3.9910857	11.288524	12.5479047	6.4357904	3.9910857	10.5405699	15.6651921	8.2992759
6-105	9.5580711	11.1493178	17.9472587	9.6204793	54.0166958	4.0614468	7.2413096	10.7585257	13.5958993	4.0614468	8.0422286	8.2214758	4.0614468	10.0973147	27.8363668	19.9571224	19.2333648	20.3851619	6.5285273	10.1978409	12.7245468	4.0614468	12.2107853	21.6081751	17.368661	15.4761894	21.8850785	16.0230372	18.918386	16.8385327	12.8295697	4.0614468	12.0297264	4.0614468	34.7770074	10.906903	16.6411868	4.0614468	16.0074474	12.8290922	8.2299162	8.9328293	11.637182	4.0614468	10.3692158
6-106	20.9477793	11.805819	11.5842537	12.887515	35.4809278	3.7509077	9.8395306	12.3579435	17.3573799	3.7509077	10.4198001	9.5354413	11.2249198	11.7344768	14.3622209	12.2708994	18.9146733	21.1447821	10.1720796	12.2615167	8.992237	10.9931623	13.3170059	15.7469466	14.8818115	16.7229386	16.9023066	11.1404165	16.4024498	15.9128787	13.6688945	10.6365547	12.6387951	8.0369607	9.0197901	15.0196002	19.7549131	3.7509077	11.1653837	12.2159075	7.4632979	3.7509077	14.392244	11.7810612	9.6179806
6-107	18.6770469	11.3541848	9.7046971	12.6851711	19.9709441	3.7747746	7.995629	10.4891843	12.4883749	3.7747746	10.2301728	3.7747746	9.957168	3.7747746	14.384796	12.4157785	18.1088435	13.2195744	10.6358011	10.325208	9.485695	9.7662326	11.2190613	15.5599373	15.3224625	14.348101	17.5865994	3.7747746	15.9064643	15.5947333	11.5359609	9.7288735	11.5210679	9.6986136	10.0680441	12.1098706	16.9978766	3.7747746	9.5381229	12.5645477	9.6866626	3.7747746	13.6351932	10.8403848	10.2239315
6-108	52.6307637	10.2638448	4.2097643	8.7227075	24.489641	4.2097643	5.4865817	8.1396678	13.5654584	4.2097643	9.7922781	11.8635409	4.2097643	16.1749198	14.3638121	12.0922781	18.7340594	21.1057826	6.8068945	4.2097643	4.2097643	12.909156	4.2097643	17.6522395	16.3956016	10.577373	22.7048422	16.8488497	20.749862	15.700072	4.2097643	4.2097643	10.1456294	4.2097643	14.3675417	9.6690675	20.5596781	4.2097643	15.0763941	9.8956589	7.8924416	4.2097643	10.9107941	4.2097643	7.6363423
6-109	15.2349626	9.2872954	7.5971646	8.1092319	29.7946383	4.2411076	4.2411076	4.2411076	14.9500272	4.2411076	9.0477268	4.2411076	4.2411076	9.6335618	11.8162485	11.3263684	21.8639893	12.2153355	7.5729315	4.2411076	10.7946224	13.0069141	10.3812929	18.5113771	14.6327807	17.1953022	4.2411076	15.8210363	18.1279958	15.8836524	10.6964664	4.2411076	11.5984476	4.2411076	12.0686873	10.5271034	16.6216272	4.2411076	13.0247614	11.1690658	5.6186478	4.2411076	10.4818485	14.1605232	4.2411076
6-110	20.35875	10.9442104	3.7991933	12.4355562	40.4200322	3.7991933	10.258063	12.0398758	17.7033502	3.7991933	8.9851875	3.7991933	9.8539206	10.4730008	17.9282677	11.5683379	19.036284	21.5329609	9.528153	3.7991933	8.5426874	3.7991933	11.5023697	19.1466428	14.3162183	15.950195	19.7161717	15.5259572	14.7388878	13.9278591	14.2567738	8.0326475	12.3087076	8.3659295	3.7991933	14.4373704	22.4684008	11.0222026	10.7605551	13.3885454	10.7644941	3.7991933	14.935889	11.9922757	9.5194917
6-111	19.2984203	11.1892092	9.0383385	10.1434022	23.3139982	11.3390237	3.9344565	9.7904389	12.1072555	3.9344565	3.9344565	3.9344565	13.517831	3.9344565	17.5813747	11.6792502	19.9467016	11.5870253	9.2277894	10.6879419	10.6131787	11.8264086	10.8657254	15.6889786	15.022854	18.9551669	10.3901472	10.2138309	16.0287319	18.2172896	13.6691102	11.8571245	8.6011741	11.7442827	10.9708312	10.8394203	16.3131892	3.9344565	13.4540424	11.2811379	3.9344565	9.3910362	11.2495348	10.9222682	9.2276227
6-112	16.394911	8.7538902	7.570086	11.8309166	28.484158	3.8599872	3.8599872	9.1752134	11.4069673	3.8599872	8.2190107	3.8599872	12.0096024	8.5446997	3.8599872	12.1559157	14.9973582	20.175116	6.2311297	12.0125593	3.8599872	9.93378	12.1431373	14.7896652	13.1735085	13.206245	11.8811397	10.1991088	13.3996841	13.0008045	10.1700318	3.8599872	8.779551	7.774116	11.6707756	11.8404925	18.5773995	3.8599872	13.1703633	11.2730373	3.8599872	7.2276887	7.7502428	10.3760743	5.7530025
6-113	12.6083128	9.1520225	4.0722125	7.8962185	18.8685549	4.0722125	6.4695008	10.1600805	14.3486736	4.0722125	10.3659358	10.5426903	4.0722125	12.1313344	13.9441993	11.645884	15.273559	11.091647	9.1300272	10.5929983	4.0722125	10.6710399	4.0722125	13.6315673	13.1209829	14.789269	13.8591172	15.4257418	4.0722125	15.2967984	16.5376524	4.0722125	10.2885444	4.0722125	11.0768984	10.5937292	23.5104172	4.0722125	15.1260353	12.2162168	6.9396046	9.3644883	10.2300528	4.0722125	4.0722125
6-114	25.5688007	12.0924415	4.1463428	13.4207255	21.4782312	4.1463428	4.1463428	12.2337618	12.4306585	4.1463428	4.1463428	4.1463428	4.1463428	8.684961	12.0243631	4.1463428	21.2713573	10.176011	9.4373601	4.1463428	4.1463428	4.1463428	4.1463428	16.1487284	21.2277288	20.8586151	12.6767837	15.3686659	17.6907636	16.1678677	4.1463428	4.1463428	11.0496417	11.2247838	16.1177008	12.290442	24.8500571	4.1463428	16.4963013	4.1463428	9.4648708	4.1463428	11.7451915	4.1463428	4.1463428
6-115	14.8028765	10.9927409	3.8432377	10.9650556	28.2851695	3.8432377	3.8432377	10.4867788	10.7195672	3.8432377	9.5147332	9.0176042	10.880204	3.8432377	13.3393762	11.1379354	13.0712586	19.3381022	7.5885348	13.1406087	9.1125267	8.9600559	10.732397	16.3655769	14.0083162	13.0212726	10.8234264	12.6392183	17.7447615	13.2409459	9.4357338	3.8432377	10.2943689	10.3532335	3.8432377	13.8042666	15.3452917	3.8432377	10.6515283	12.1522005	7.8793187	8.7213764	13.0925974	13.325295	8.910043
6-116	21.3741074	10.6034038	12.6647778	14.9409778	16.7896623	9.5125316	9.1967303	10.3226729	11.4770709	3.8443102	3.8443102	3.8443102	3.8443102	13.5337024	13.6021732	11.9276348	16.6418756	35.0963661	6.479738	9.3641164	3.8443102	10.2920684	11.3580925	14.7549947	13.2988041	10.554058	25.1101194	12.3054565	18.4929005	18.0040676	3.8443102	3.8443102	10.7094378	9.2392909	8.5250854	12.9211799	18.7945325	3.8443102	10.5465645	11.4409878	3.8443102	7.9547735	8.8272469	10.3085993	7.1277983
6-117	22.9278221	14.8143884	6.4830003	13.1124153	25.4751322	10.259507	6.580519	11.9474099	18.9703272	9.3602482	12.3748447	11.0017686	9.9841565	13.4339166	13.1787823	12.2802977	19.584416	33.177785	8.598282	8.4481091	7.7413879	11.9925333	12.8868729	16.9577554	14.5228919	16.77874	19.6607245	12.7808547	17.7587042	16.5283571	14.4510052	12.2565511	11.0300354	3.9242339	12.7861296	17.8617957	31.3257366	3.9242339	10.4117187	3.9242339	9.1766172	3.9242339	13.8509214	3.9242339	11.9556408
6-118	20.6890463	9.4089184	10.7485616	8.609846	11.2100246	3.9926982	8.459993	9.9291784	13.0548359	3.9926982	3.9926982	3.9926982	10.4910811	3.9926982	15.6618399	12.2894268	16.4287491	14.7079028	9.2226253	12.2936015	11.754983	12.7674728	3.9926982	12.691999	18.1752053	15.0282193	10.4972122	11.0285801	14.5458289	16.0204526	12.7846449	11.9841787	9.4417785	3.9926982	3.9926982	10.6034968	22.4815779	3.9926982	11.7995587	10.5901663	7.8802887	8.3902493	12.9145989	14.661938	3.9926982
6-119	18.6858379	12.0650565	8.9448142	14.4999557	24.2508357	3.7383559	10.0218894	10.5283975	12.0578156	3.7383559	9.6902707	9.6031007	11.1231372	10.5223774	16.3926341	13.4198001	15.9583275	16.4991173	10.9467816	11.3837441	8.3709695	10.9090841	9.1845744	15.3417318	18.4401942	13.8390828	17.7575111	12.5847989	17.6602225	17.8769036	10.6360566	9.115978	11.9153947	3.7383559	10.6085916	16.028804	20.0427387	3.7383559	15.9989496	13.7843093	8.1457922	7.3033972	14.2985947	9.0272638	6.8525066
6-120	23.335764	11.3676616	10.5237277	8.0227542	13.4723744	4.1117362	4.1117362	10.9951842	4.1117362	4.1117362	7.3137429	4.1117362	4.1117362	7.7550845	14.5057645	4.1117362	17.8032883	14.941951	8.2372442	4.1117362	8.9377449	4.1117362	4.1117362	13.2704735	17.5056614	12.8432373	4.1117362	13.2653004	12.4457481	15.0933665	14.0303254	4.1117362	11.3330206	4.1117362	4.1117362	11.4639723	19.9392728	11.1119892	12.8958429	10.6358344	7.4181818	7.6098953	12.5343826	20.3609418	8.8867667
1-Dec	28.9277475	11.4702003	15.576172	9.9489018	21.7016892	4.162166	6.4918503	10.0661321	15.5496167	4.162166	4.162166	15.0903339	4.162166	12.5611967	22.227955	19.3497792	20.2523354	20.9574667	7.6749854	4.162166	10.3939666	11.2828616	13.926715	19.3867093	20.3416806	12.8533895	36.8716185	18.6402563	27.7347947	25.75178	14.6700413	13.6968072	12.4575688	13.0218958	23.9748764	11.9713176	24.0023971	4.162166	16.192428	12.6686782	4.162166	4.162166	13.3544977	14.9971036	4.162166
2-Dec	33.3587321	9.4639424	11.9421734	10.4380812	17.5674105	11.597931	10.9305273	11.3130781	14.8946043	4.0156986	12.2097965	13.0473981	9.8388969	15.4535587	17.1973504	14.7453544	17.4162406	51.0755969	7.1801332	10.4778084	4.0156986	14.9189805	11.1264167	16.4431903	22.0292659	10.4783586	21.3605612	23.1270123	4.0156986	24.144109	12.4383539	11.7003478	10.3559123	10.8238798	4.0156986	12.2360213	25.4854149	4.0156986	11.7664471	12.4767067	11.1760343	10.1505133	13.19974	4.0156986	11.6132635
3-Dec	27.1224556	9.5717042	12.4070766	12.3212636	19.4370633	4.0619785	7.3794298	12.2336745	10.1926893	4.0619785	8.1386851	4.0619785	11.6952496	15.0522853	12.5975434	15.4173306	20.7005679	15.6777799	7.2660657	12.954828	8.0852831	9.7249134	11.9736568	23.3162408	13.503532	21.0181607	12.5673584	11.6321626	20.3855795	13.1331985	17.4097828	12.3423553	11.6269857	10.4777431	11.7127438	10.2182701	17.8267427	4.0619785	17.0297863	11.7232326	6.0503966	11.0418352	9.8972033	12.4399291	9.1471252
4-Dec	24.1266505	9.8322412	10.4489351	11.0500999	18.9489405	3.9785663	7.8670683	12.3106782	13.1913013	3.9785663	10.1776771	11.8706317	14.0210221	10.4609113	11.2495929	10.0373534	17.3261131	11.564656	9.3669378	10.6760936	3.9785663	3.9785663	10.8104965	15.730866	13.7903819	15.8469861	12.6478036	3.9785663	19.2386244	15.3396888	8.1279655	11.9502773	10.393303	3.9785663	3.9785663	12.0726697	20.1798492	11.639733	18.1572358	14.5515838	3.9785663	10.8049942	11.2316635	11.2758531	8.3633236
5-Dec	30.3536763	11.2012479	10.4142466	10.6535659	20.2758499	9.5535142	5.993795	10.4169727	11.3731797	3.879904	3.879904	3.879904	10.6273108	14.0934029	13.890921	9.4339438	17.5479224	27.4076598	7.7672672	3.879904	3.879904	11.193264	13.0048818	16.6622886	19.9001759	12.9920364	24.5797455	13.6449373	17.6603619	22.3294117	12.8780217	9.8147662	9.3963584	8.5332039	12.4572228	11.5452414	16.6427463	3.879904	13.2960099	9.9132208	8.5162394	9.03023	14.7046977	14.1524814	10.2943707
6-Dec	25.1400932	10.5224179	6.9501902	11.4715637	12.7971104	3.8694624	8.6677939	13.6963818	15.6742759	3.8694624	10.6624435	3.8694624	14.5617971	3.8694624	13.9351118	12.0201157	26.7413844	20.9696451	10.1431761	3.8694624	8.4884146	11.8175119	13.3229898	21.5192973	16.6617594	17.4160836	19.8368633	9.145757	15.431083	22.0701228	9.9047371	13.1548121	11.6221906	3.8694624	9.7003323	13.2408231	23.9362714	10.9185968	12.6741989	16.4527556	7.9007956	9.132249	14.0431636	17.4430052	9.5310627
7-Dec	20.4408079	10.822238	11.8260956	10.4553185	14.0231234	4.1115378	7.3126178	7.8147258	12.9365865	4.1115378	4.1115378	4.1115378	11.566485	12.1892685	11.506566	10.3124916	14.8909234	11.3421522	8.692958	10.8832456	8.1559716	11.0950185	14.1480275	17.224705	22.059662	15.6751953	10.438735	11.3986674	14.2087649	17.1724459	12.5730108	9.1693974	10.6547284	4.1115378	4.1115378	11.6349623	14.8905493	9.3164325	16.2325198	10.0289278	8.9115853	7.6966858	13.6057289	16.1059323	9.2510327
8-Dec	23.4678918	9.2517363	10.8346868	11.9006019	19.2206139	3.9307266	5.2690026	14.2238393	13.9562634	3.9307266	10.1537513	11.8072957	9.5343574	3.9307266	14.8069944	14.9902845	20.665093	24.4552936	7.6083054	11.6396589	3.9307266	3.9307266	13.641509	23.657649	18.5282213	17.5858204	19.248935	11.2509594	22.2687054	18.1670855	11.9197443	13.5521458	10.9037013	3.9307266	12.4385511	12.1411383	20.6521327	3.9307266	13.3819196	11.9938935	7.2390397	9.225214	12.3633099	11.8601107	9.4734672
9-Dec	28.6207936	4.1536583	16.4604848	11.5427391	40.0282342	12.046201	8.2040072	4.1536583	11.9096412	4.1536583	12.7074528	11.9427489	4.1536583	20.0975623	22.7579565	4.1536583	23.0332966	15.4311962	8.8787897	12.3940298	4.1536583	11.6830093	12.4897789	22.6623328	20.6580979	25.995087	11.8395204	20.1479711	18.9319545	22.7631959	13.402389	12.0689495	11.5292008	4.1536583	4.1536583	12.736847	22.2311966	4.1536583	14.7322794	8.2704825	10.7550959	9.990451	15.3687012	13.7373204	11.2161583
10-Dec	24.9960476	9.9689811	15.2019243	10.0672789	36.5361416	10.0611356	7.8864283	12.6578767	15.6708105	4.0763233	4.0763233	9.2753693	10.6528239	9.4140442	14.192155	16.9532697	25.2311327	34.2399266	7.085763	9.0853008	4.0763233	4.0763233	13.7729586	16.6479898	16.2176202	16.69899	23.1424528	14.0930113	20.5185119	17.965576	14.4109672	11.4741914	9.170408	10.4144992	11.373165	12.9034777	25.9697548	7.3378721	13.2390211	11.1020868	7.1973986	11.4753753	12.3138813	4.0763233	4.0763233
11-Dec	27.9144785	9.0636701	13.1851513	13.1698545	29.9557686	4.2269443	11.4080451	12.0136183	10.9664015	4.2269443	10.0907053	4.2269443	4.2269443	9.7597364	13.5190742	17.1237624	34.3676173	19.2997492	5.9914392	12.3276038	9.7453024	10.8418767	15.1963806	4.2269443	14.8371846	17.1750374	24.7526338	12.1422193	22.2605323	18.4498214	13.0184299	15.8189228	9.7839889	4.2269443	4.2269443	10.10084	25.7123411	4.2269443	17.7151727	8.8964512	4.2269443	11.5276789	8.5225663	4.2269443	4.2269443
12-Dec	24.8826067	8.4687766	12.9368887	12.107314	97.2511836	4.0675707	9.5675618	10.6927239	12.1337001	8.5999411	11.3142302	16.1088475	13.9716828	11.119711	13.3512119	20.5095262	22.9396966	39.37626	7.9951317	16.4827715	10.6111928	4.0675707	15.4976129	20.8125436	14.3569314	14.6111299	14.1734573	15.3033212	17.1790824	23.1289793	13.7128726	12.9788505	12.1275832	10.7614009	10.657301	12.9278521	18.168231	4.0675707	23.077047	13.5223508	5.8543305	9.6466752	8.9671671	11.8856858	6.790411
13-Dec	23.8478355	9.7328287	13.1918718	14.4345659	25.1490457	4.3149676	11.2072019	13.5085942	13.8202252	4.3149676	16.7923238	4.3149676	16.9869119	14.8384417	14.0714452	19.4583075	21.3345572	33.5360901	7.0861173	4.3149676	4.3149676	4.3149676	4.3149676	20.9304869	18.7070915	21.379188	18.7621345	17.6613295	18.076622	15.518123	16.5544308	4.3149676	9.1476136	15.2835136	13.8541426	12.262586	31.2481059	6.7497278	8.0196827	9.4504956	4.3149676	12.4267269	11.3941589	4.3149676	10.5552725
14-Dec	24.4788575	10.8139409	3.8640608	13.4063757	29.8982409	9.9928381	8.6344503	11.902898	14.5249342	3.8640608	3.8640608	3.8640608	14.3738666	7.6148564	15.9419727	8.1849481	19.2919301	11.1511535	7.9882379	3.8640608	8.6130856	13.1191574	10.0727315	17.9424669	17.2212727	18.0762883	22.4137112	10.4483139	18.673637	19.2827005	3.8640608	10.1683113	9.9419965	3.8640608	12.4931864	13.2235016	18.5713055	3.8640608	13.9157399	13.785429	5.6534446	8.2871924	12.5985969	3.8640608	9.565868
15-Dec	26.6349874	9.8589856	7.2711418	12.0195176	30.13689	3.9579359	12.7471555	13.1633627	20.1326054	3.9579359	6.5323783	3.9579359	11.3697791	11.9900107	15.0261986	16.0850936	24.3081671	22.3329848	7.3803383	10.0409661	3.9579359	13.7819478	12.5340849	25.4739506	14.2335335	16.949679	29.4243172	13.9355527	15.3362432	18.6708349	10.4598784	9.8812661	11.3638492	10.9184629	3.9579359	11.3768813	28.6811803	5.6869681	11.7761294	9.7775496	7.3639809	10.8371743	10.3771978	10.2963533	9.6254304
16-Dec	23.1636071	9.0506864	9.7243723	9.583388	24.0301762	3.9487969	3.9487969	12.4430642	14.8714702	3.9487969	8.3831195	3.9487969	10.5260932	13.4880167	13.435447	17.4567678	24.3339143	26.133915	8.9267434	10.8948655	9.7560294	11.2899926	13.4411135	23.0387991	17.0740675	17.1521766	21.2985418	11.3724997	18.0877133	17.0152745	13.5784187	12.0837688	11.2172221	3.9487969	10.901016	12.8347097	26.3072931	3.9487969	12.8410152	12.4050411	7.937313	10.1128329	12.8743717	15.4756383	10.5536233
17-Dec	19.0954349	10.4782089	9.5527961	12.0161888	21.7734549	3.9211166	10.2603927	12.4487185	15.2664607	3.9211166	9.4979909	13.6048566	15.7891045	3.9211166	11.4628483	10.8343795	18.8443562	18.9262488	9.182195	9.7775467	3.9211166	11.2215234	12.8357394	17.9139527	15.9150628	17.3050511	15.7514823	11.7690871	20.4175496	18.2139799	10.7602651	13.6498078	12.2658135	3.9211166	3.9211166	12.7175976	18.7306583	15.0134681	13.2979022	12.2851782	3.9211166	10.8211472	11.9082068	15.1189846	3.9211166
18-Dec	34.7884122	11.5502398	12.1667579	11.3923064	17.4175623	4.1264395	4.1264395	11.4041282	11.0114923	4.1264395	7.4926738	12.7405239	14.6839244	11.6587081	19.255964	4.1264395	21.8938833	43.3661909	7.7809245	4.1264395	7.9020421	10.1851716	13.1579961	21.8330979	17.2038713	15.0071222	31.3089901	19.8229098	15.6972983	19.0881415	4.1264395	10.4631617	9.9606041	11.7040769	16.2187245	13.9663746	25.2920942	4.1264395	16.6681329	9.4165025	4.1264395	9.4572551	13.0446694	4.1264395	4.1264395
19-Dec	14.7263	12.3314672	10.0357439	12.6039722	13.1743952	4.0620975	4.0620975	14.4327153	12.310818	4.0620975	4.0620975	13.1743229	16.9446147	4.0620975	13.7332984	16.0459345	29.6621505	11.1066619	10.0561776	13.8107073	4.0620975	12.8492341	13.1435192	26.1744931	17.8351361	19.6498301	13.4299302	4.0620975	21.0535278	25.8201306	14.1288642	10.2847699	10.0945471	11.9585329	11.2477045	12.2875314	24.9963233	4.0620975	14.3755813	15.1650271	10.6995972	8.7846588	13.5170488	13.2789619	10.0082568
20-Dec	14.0314651	10.8729652	10.1983657	13.1480425	14.8969445	4.0214172	8.3789079	16.0466456	16.0103875	4.0214172	12.8021419	15.1024737	18.7577463	9.8802808	10.8725886	15.9878578	30.0196635	11.1450979	10.4597486	12.1797376	4.0214172	13.7751595	11.2435338	18.7582397	18.9749849	21.2008845	9.3243525	4.0214172	21.8401437	26.5966456	13.2405254	12.3443132	11.2420946	9.9333156	4.0214172	12.8395728	31.2268027	4.0214172	14.850633	12.2737731	8.5342632	7.6206044	14.0812232	17.2338217	10.1738711
21-Dec	20.6095734	9.3449848	10.6804948	9.667169	19.1774837	9.6497594	8.6018317	11.7028763	11.7125426	3.8601262	11.4058408	11.1322801	10.7881518	11.6735318	16.8524295	10.2876586	16.6793267	18.6030532	9.0139844	10.2269315	3.8601262	11.9162426	10.6250398	15.1415996	18.6528331	14.8241728	17.4245682	12.3450076	15.514424	17.6139513	15.6505272	3.8601262	9.5002861	9.2170643	11.2747455	11.0542191	17.1513961	3.8601262	13.2270781	10.9770649	8.6616387	9.6167655	13.0407644	11.0539245	8.6597292
22-Dec	26.1168823	11.0068368	4.2278691	9.7578102	21.3602745	4.2278691	9.5021271	4.2278691	10.3824699	4.2278691	12.1928127	4.2278691	4.2278691	18.128513	15.4930556	10.1509546	16.0832622	16.0232174	6.4642895	4.2278691	9.6002432	13.5455275	4.2278691	13.419023	15.229525	12.8967601	23.8449525	14.6146186	10.7717834	11.9385582	9.7146216	4.2278691	11.2096111	4.2278691	14.0760227	10.2046042	19.2771394	4.2278691	16.7113616	10.7180208	4.2278691	9.3193448	11.380072	4.2278691	4.2278691
23-Dec	21.2842041	9.8039596	9.743287	10.5989355	27.9621098	9.3666006	12.9679158	10.0608887	16.6738215	3.8200896	8.7170474	10.4026138	3.8200896	15.7996349	17.5811933	14.9671598	18.3099751	70.2910064	6.9566052	3.8200896	9.2163468	13.8153081	11.124293	19.7474917	13.1837373	10.5624592	38.5820458	19.4141315	21.96437	16.8487575	14.7645773	3.8200896	12.2434172	9.0338263	13.4579935	13.2952837	22.0626462	9.8454744	11.088262	13.8678389	7.3474959	9.4879869	10.8093634	9.9217453	9.1281339
24-Dec	15.8120447	10.649351	14.0862171	14.0777748	24.1574813	11.714968	9.3793326	12.5142045	13.7259624	9.3555582	4.0310863	4.0310863	18.9703062	10.7430723	15.3971462	10.4327203	20.837627	19.214104	11.1704055	15.0342628	9.9191682	4.0310863	10.6369987	23.3794763	18.8457253	19.9535921	14.1892689	14.6388957	15.4226787	24.9828541	14.3375076	4.0310863	9.4812276	10.1269665	12.2922482	13.2542301	21.5547962	4.0310863	19.5857688	10.9135776	4.0310863	11.3587781	17.3404788	16.6769906	4.0310863
25-Dec	29.719895	11.1221605	11.1472188	14.0439316	34.9269004	4.0065043	8.0099999	12.1214545	18.8392232	4.0065043	10.0312934	12.3208709	10.2629284	13.1316717	19.9381249	17.036722	22.1447155	34.5834743	8.0855539	4.0065043	7.7325227	17.5514633	9.9514701	14.7265412	20.07519	13.1153401	28.4021597	10.1774768	19.2010396	19.9361923	15.3432131	4.0065043	9.4934743	4.0065043	4.0065043	11.1326462	24.5976016	10.7593799	11.2910452	15.9447992	7.6694143	9.9177205	12.4834239	4.0065043	8.9068281
26-Dec	21.6733582	7.5922518	4.0917046	13.8490206	33.694564	4.0917046	4.0917046	12.4873598	10.7278798	4.0917046	11.4581628	12.170743	16.5591469	11.7135605	12.6451032	10.2998583	16.7283261	16.5830676	9.1722757	4.0917046	4.0917046	10.8071753	15.2241749	18.3922058	14.6860796	14.0752066	11.5037572	9.2906897	21.3994007	17.1613609	12.0491356	13.4725859	11.6757705	7.7067408	4.0917046	13.4614637	20.347506	4.0917046	15.7255745	14.9775231	8.7233324	10.8764681	13.195307	21.0498656	9.7211787
27-Dec	27.9961379	10.6797544	12.9990689	13.0501013	29.5726906	3.9234275	9.9578053	13.5641233	15.5253625	3.9234275	10.3884487	10.7461192	3.9234275	16.6543466	16.3907635	10.8150772	17.4682675	37.8237929	6.1735838	10.2185917	7.4289953	10.4115604	11.8628001	20.5287066	14.201695	17.0503045	30.0747018	13.6994353	15.2245121	14.4126754	13.66277	10.5430458	12.2836523	10.9691195	12.6433962	12.7754336	24.8296591	3.9234275	11.3861607	11.7378574	7.7689193	11.010383	13.16628	3.9234275	9.4766491
28-Dec	12.9817315	9.5897795	10.9034362	11.1462604	11.718707	3.9248616	7.1408583	12.2131656	11.9898776	3.9248616	8.7322171	11.2764359	13.6537742	10.133572	10.5467815	15.6481966	19.0224669	10.94247	8.606944	9.5303281	3.9248616	10.1146745	9.0482534	16.5450385	15.9188654	16.1438718	13.3603398	3.9248616	20.2619195	16.8619492	15.2481874	10.0313701	10.9506706	3.9248616	10.8332552	11.0992668	19.9772511	3.9248616	12.4375105	11.2062445	5.49435	8.6890581	10.7317456	14.1738863	8.5416723
29-Dec	30.876149	11.2932794	11.0382745	13.3395586	19.2550012	10.1484663	10.3992284	11.7265144	23.0471365	3.9341906	10.2085106	3.9341906	13.3015908	14.9146925	13.4818192	13.4990187	22.4712739	36.2268361	7.4887012	12.573581	3.9341906	12.7969804	12.9237101	24.3907064	19.509076	19.0579359	27.5058241	14.0017635	16.2460992	20.6772569	14.0204238	9.8626818	11.1697226	10.5894337	3.9341906	13.6919261	31.2017297	3.9341906	13.2292674	14.2221532	3.9341906	10.7757583	13.7843478	3.9341906	9.578478
30-Dec	26.2798109	8.7098226	9.8753992	12.3579827	23.0765965	9.8625138	8.1335532	9.9048614	17.0603869	3.9581161	10.8395051	9.9199	3.9581161	13.2941414	15.3770037	12.4408985	20.1806266	39.7531661	6.0928079	12.145537	3.9581161	12.04206	11.4942217	12.5459461	17.2952348	11.6995525	29.2559679	11.6191167	15.3089551	16.9570299	14.0423457	12.387723	10.6969361	3.9581161	11.7494156	11.4883164	22.0663793	3.9581161	11.8178199	14.518855	7.59229	9.2874248	11.1571385	3.9581161	7.7288627
31-Dec	34.3510895	9.454223	13.4543153	17.0400668	25.875006	7.1978921	10.6885085	10.8573397	15.7416412	8.8094572	9.8510845	9.9187417	9.926009	17.0728023	20.8951537	12.180388	19.1302309	29.3335706	7.1881635	10.6355629	7.2408074	14.6924664	8.7361769	18.3180604	13.6341474	21.7332828	30.5600812	16.6919758	22.1233164	18.3731754	12.8824359	11.3154364	11.5924636	11.3322278	13.2340199	12.2749694	25.8289796	3.8322965	12.0220164	11.6224925	7.5116125	9.6525239	11.8315902	10.2643302	9.6379019
Dec-32	37.0911955	12.4878076	12.4143678	11.1434488	44.2667116	12.7002498	8.4681969	10.3549322	10.7333724	4.1611911	4.1611911	4.1611911	4.1611911	15.1167183	12.0839987	13.6108266	21.7735619	18.3012937	6.9448364	4.1611911	4.1611911	13.0497564	12.9974979	25.2297608	20.1968897	22.5449138	14.5248638	11.7958928	18.7718778	20.7463446	4.1611911	4.1611911	10.5264181	4.1611911	12.7337922	12.117189	20.9378441	4.1611911	13.39875	10.3139258	11.2534539	12.2794542	15.3126561	4.1611911	4.1611911
Dec-33	24.6292567	10.3456715	11.9447936	11.1538021	20.4894032	3.940443	8.6909905	15.135798	23.0693104	3.940443	10.5979541	10.3064972	13.6294232	13.9663632	11.6626114	14.9489891	18.8757218	37.6998298	8.8241651	13.6112062	3.940443	9.4819976	14.3759996	24.1059438	19.4397763	18.1258213	35.8002316	13.1501603	16.0061369	17.1156073	13.7584831	3.940443	11.8238231	9.2816727	10.6238185	13.6936234	31.2279521	3.940443	13.778679	11.5475295	7.6815451	9.9526334	14.0143702	17.6206994	3.940443
Dec-34	13.9724507	7.8212513	7.9007989	11.0030385	11.7180341	3.9346498	3.9346498	11.3908959	13.3780567	3.9346498	12.3981412	14.5782134	9.8475365	11.6034381	10.7238828	14.7523387	15.2420132	9.0849926	10.3302833	3.9346498	9.1743494	11.4646784	9.1626833	17.6463033	12.9031385	15.2752114	14.8831423	11.0444714	21.738808	17.0865315	15.8019357	10.2038189	10.869044	3.9346498	20.9841647	10.9519137	12.9817226	3.9346498	14.179541	11.0628754	7.1257893	10.5513227	10.2535813	3.9346498	3.9346498
Dec-35	30.7047962	10.2705348	3.9639731	8.9307422	14.1490484	3.9639731	8.8482363	10.9068539	11.2960727	3.9639731	10.9658861	3.9639731	3.9639731	10.2801869	13.5958906	16.0940926	27.671041	20.035685	7.0716626	10.0661409	7.1934511	16.7493537	14.4245627	18.2149055	15.6154292	18.2682083	25.1096812	10.2607941	15.5793483	14.0394811	12.9035845	3.9639731	11.3958877	10.5685921	13.7517984	11.4241311	25.0302148	3.9639731	10.3492389	15.690937	8.5973906	11.8172173	13.0137976	11.0260506	3.9639731
Dec-36	28.2510117	9.8727967	12.3969169	9.8565966	17.6863384	4.4056769	7.565107	11.6605977	14.5769491	4.4056769	4.4056769	4.4056769	11.8399662	15.2734402	15.9625065	10.1199723	12.3518462	24.8146403	7.384096	13.9493793	4.4056769	4.4056769	4.4056769	15.8058857	19.522338	21.1641794	16.970743	22.7803943	4.4056769	21.8296441	4.4056769	4.4056769	4.4056769	13.2413282	4.4056769	11.3513623	19.4604979	4.4056769	17.5850698	4.4056769	9.8080521	4.4056769	10.4846534	4.4056769	4.4056769
Dec-37	43.4716333	12.7502203	9.3048373	10.7755885	36.8501913	12.467718	9.545522	13.3028493	13.0541418	4.075029	12.2020059	12.0263804	14.9462367	15.3235178	16.0353748	13.118714	22.3689493	17.066562	10.0734288	10.5084961	4.075029	11.6498584	13.7512759	19.233539	23.449939	16.2293877	19.5538733	12.5698433	18.5653548	21.9626862	11.1214917	11.0808551	11.9614013	4.075029	16.1538183	13.5024696	19.0774798	4.075029	15.5533147	13.0242176	8.8966709	9.8722725	17.3109073	11.3470609	11.1447671
Dec-38	33.8062017	9.4410027	11.4722739	10.2418294	23.0631997	4.021071	8.3912653	12.874518	10.8049173	4.021071	11.0645549	10.7783	13.3546897	13.294236	14.447861	13.5496453	20.3676116	15.267099	8.5566365	9.6151619	4.021071	12.2311676	4.021071	13.6090946	25.0084657	19.6928306	13.6154525	17.1698972	13.4277556	19.3822982	15.5535251	4.021071	10.0480662	4.021071	4.021071	11.0526988	18.0387672	4.021071	11.5468833	10.5308795	9.9188142	4.021071	12.5310367	4.021071	8.8710029
Dec-39	17.0065825	10.2753364	11.3344279	9.7586016	31.9146526	9.3673823	3.8538445	11.3684163	12.3357126	3.8538445	10.7727018	9.5216982	15.6938495	8.0114132	16.2539443	12.5710674	18.6265208	9.7290971	11.6755411	10.3846867	9.7045376	14.2478962	9.8864058	16.7673692	13.3024287	19.680817	9.8363083	11.8006735	16.8228483	18.5489075	14.4250864	10.1864257	10.0166958	7.7180237	8.8139381	11.1641999	14.6744195	12.9330933	20.2251487	12.1330126	7.8603875	8.7465565	14.0660461	15.1994434	8.9071019
Dec-40	20.2803443	9.7843814	7.4582975	11.1041423	18.9736768	11.6421771	8.9945559	12.0424833	17.7694123	3.8912643	11.7951715	13.9197919	10.8752492	15.2789833	12.8572193	13.3330491	22.6607971	15.2514638	9.5970965	8.9789992	3.8912643	13.1231801	10.8086795	19.5777265	18.2690402	21.6879769	19.1081555	10.9471047	21.1584242	17.5493142	14.3307888	10.5117353	11.0604891	8.8676697	11.6058564	12.5683181	21.0256936	3.8912643	15.4611176	9.9750348	8.3078744	9.9648478	13.0955083	10.9171723	10.3461796
Dec-41	19.2145973	9.7854367	12.3572371	12.0881107	21.5429277	3.8233173	8.2340034	15.101387	17.8068297	3.8233173	9.0743052	13.689832	13.51843	14.1533117	12.3574105	13.7491269	17.9726934	12.9460742	9.7099456	12.441823	8.0877757	12.8428898	12.0529456	17.9812513	17.843884	20.2457273	14.3586135	10.2486572	14.9581059	17.550963	11.5519317	11.2084315	10.2247629	9.6525107	9.67546	11.3012823	23.3227603	9.7643225	12.7865093	12.7215339	7.5897301	9.086523	12.2362511	14.9799103	9.3547433
Dec-42	30.5188302	11.4098221	11.7739193	9.3987648	21.4026924	4.0616207	11.1353733	11.7722519	15.292785	4.0616207	11.7821485	4.0616207	13.3953073	12.3625268	22.2409689	10.4137586	19.7876229	16.6141198	10.2570892	4.0616207	8.9677043	12.1200602	12.0848428	19.0478739	24.2964477	17.5813387	19.163576	18.5473721	19.479726	19.6344825	12.7228522	11.9759769	12.7654193	12.0767193	22.4582725	14.3409888	25.8662138	4.0616207	16.2145975	13.3412671	10.1813648	9.9461735	15.4964357	16.7675036	4.0616207
Dec-43	24.7032533	10.8385267	12.1216945	14.854665	15.606316	9.3200414	8.7310135	14.5085698	27.7565294	3.9953497	9.7980286	15.0312437	11.7946878	3.9953497	14.1576252	17.7109976	29.0381818	21.5588654	9.6938652	12.3746054	8.8115755	12.1585298	11.8679689	24.2404155	19.0445992	25.6797372	23.646358	10.4068753	24.0045395	18.4483121	13.2825229	13.0059491	11.8388944	10.2802354	10.9740551	14.1330995	29.4836885	3.9953497	14.6184328	16.6899564	5.9192418	11.5873173	13.7755252	12.9032274	11.3348648
Dec-44	13.2464144	8.61552	12.275233	10.9125175	18.9673279	3.9995653	9.6281384	10.8552048	11.5024844	3.9995653	12.7509301	12.9621914	8.3386053	11.914272	13.5623987	15.6162174	18.0383431	17.4141493	8.1895254	9.3895392	8.2688093	12.5348738	11.0989984	15.6262867	10.8200158	13.9876947	21.7074461	16.104732	14.4945655	18.1010682	14.2622862	9.2502538	10.0006585	10.8877043	20.4901716	11.8660591	18.8698026	3.9995653	15.9817497	3.9995653	8.8194543	7.8690291	11.9821204	9.220319	3.9995653
Dec-45	18.4796979	12.3255873	10.158448	12.0542373	28.5496489	3.8192448	7.7972747	12.5665564	14.3610066	3.8192448	10.7738418	11.3719204	12.5655428	10.2847276	14.8909339	10.6218406	21.7751642	15.2119038	10.0443418	13.7495482	7.9322348	9.0331327	11.2835882	22.657032	17.0304673	19.6498304	3.8192448	11.7551972	17.6411508	21.339682	12.3092901	11.1209241	11.0293129	11.2752447	13.5903009	15.1461281	19.9146197	10.9955742	13.3408059	14.0705984	8.2406899	9.9988249	14.2451963	11.9716002	7.232114
Dec-46	33.9732522	9.6904637	9.9913375	10.6290993	27.0993	4.0138677	9.4447904	13.5089763	13.6021632	4.0138677	9.5049492	13.4327057	14.8592797	10.8187395	14.939567	13.7892862	23.7061803	12.8486768	7.8817485	16.209187	7.3619557	9.7788736	12.3761489	17.2673776	17.9326863	25.5013485	14.5457607	12.4897283	19.3179785	19.9242298	14.6535325	11.5601458	11.1115035	4.0138677	12.0776649	12.1795047	21.1905973	4.0138677	15.1240735	14.4721938	6.6220716	9.5548761	10.1527522	13.7181552	7.2056895
Dec-47	16.919746	8.7076771	11.1263491	9.470451	14.0489517	10.8489961	6.7328834	13.07604	12.2710052	3.9583564	9.1466129	11.3160278	14.2048337	11.1137163	8.8049934	17.3959608	24.0256588	13.0685256	8.361459	7.6708214	3.9583564	10.9841521	14.9115081	17.0965279	17.3941883	15.5482017	9.0969464	12.8187159	19.7917949	14.9367144	13.983491	12.7159105	10.9620194	10.3603351	15.5942037	11.4968969	23.3829376	3.9583564	13.7474571	12.1473414	7.0293676	11.2466604	10.329866	9.6325497	8.8039413
Dec-48	13.5374335	9.1595534	9.4913647	10.2363459	17.2913754	7.8466216	9.9318257	13.4666006	14.9907839	3.8765177	9.7032597	15.2495606	9.3992252	7.6831924	10.3449635	14.8566514	23.3443737	15.2426387	9.0967096	3.8765177	3.8765177	13.2948993	15.2985754	18.7916239	14.6631491	15.0347548	16.0714826	11.1033298	20.7309992	19.1177232	11.8560928	10.4304528	10.7017301	9.0858581	10.5415161	11.9140725	26.8631243	3.8765177	12.8077313	9.4178101	7.9896661	9.8658689	12.7668319	13.4107153	9.2606722
Dec-49	28.8198395	10.1210681	9.9257014	11.6437556	22.3907039	3.9259408	8.2188704	14.3910393	19.169239	3.9259408	12.3014378	11.2664787	13.7262957	15.1033257	13.4604457	15.7745433	23.8689746	22.2737545	9.9798774	3.9259408	8.018405	12.475157	12.3252606	23.1387416	16.7710507	21.5389598	22.16651	9.6991447	14.1342641	17.1537233	16.1198903	11.9709941	11.6475302	9.8038787	10.1634159	13.1741996	29.0801192	3.9259408	13.9742343	13.4512222	7.2629054	3.9259408	13.1698084	14.467768	8.4151557
Dec-50	23.4033908	10.9339624	13.333189	11.4909506	19.3671603	12.4571237	8.8510699	12.3855771	14.9856362	4.021845	4.021845	4.021845	15.0939935	4.021845	12.9792458	10.70663	17.3520946	21.256539	9.9836899	4.021845	4.021845	11.9656128	4.021845	13.9842686	19.221972	14.6092919	15.0420389	11.783893	16.7413081	13.4289964	12.2083807	9.8408907	9.3960756	10.3559354	12.5269384	12.0852518	23.3407934	11.3824119	15.9742198	12.7362194	8.6934296	8.8637101	14.9937953	12.6219231	10.5165865
Dec-51	13.1545089	4.3255465	9.1625287	9.4920417	10.9488894	4.3255465	4.3255465	9.6501915	14.1716844	9.0612557	4.3255465	4.3255465	13.9778337	4.3255465	10.0583764	12.3050373	13.4864793	4.3255465	6.7292022	4.3255465	4.3255465	9.7347627	9.80832	11.5468742	12.2648678	11.9688068	4.3255465	10.24987	16.3433993	9.5852507	12.0867035	10.2324519	7.6842804	4.3255465	11.1066353	8.850001	39.7628124	4.3255465	7.1876779	7.4231732	4.3255465	4.3255465	8.7647019	9.7313015	4.3255465
Dec-52	21.0830404	8.7572974	9.9390529	13.5707465	19.7880413	10.4059824	9.1732812	12.651173	13.6003729	4.0283693	8.4393878	8.8261566	14.1370997	10.2745054	9.9698433	12.6371598	16.3902486	12.4814881	7.7015901	4.0283693	8.6840672	9.3652279	10.8977499	17.566064	15.2757232	16.8570031	16.7609242	11.4463081	18.47287	17.2566036	13.3370493	15.9964454	11.8042754	4.0283693	13.8489549	11.6662479	23.2841995	4.0283693	12.4100326	13.9994835	5.97979	10.6260403	8.6574141	15.9588747	7.6598656
Dec-53	31.673188	9.9066136	9.3070804	13.0432888	11.968768	3.8928612	8.8033256	13.1103437	14.7546991	3.8928612	8.4029222	3.8928612	10.4192538	11.6722062	10.4298683	14.056983	16.2507182	40.8526138	6.9472538	9.7319885	8.1786959	9.3636826	3.8928612	14.3115768	14.5490851	14.9993849	42.6978019	14.1044535	21.6749865	19.3468266	11.0207338	9.6062564	12.4184828	3.8928612	13.4290402	12.3322839	19.5538707	3.8928612	11.8351644	14.1203293	7.0928855	10.0315749	11.0360403	10.1557177	9.6161775
Dec-54	10.288815	9.5336791	6.9344247	12.0245757	13.2185082	10.077405	7.5065746	10.6043679	9.9198949	4.0932414	11.4039353	13.3776092	12.5327689	4.0932414	14.2131223	14.1441547	22.835214	8.5338227	8.6381179	4.0932414	4.0932414	10.1657244	9.7538886	22.8789376	18.7319722	13.8007508	14.3151654	11.2331763	18.7865411	16.2296342	13.6716021	11.5525789	11.3084081	4.0932414	4.0932414	11.1624868	16.0921825	4.0932414	13.026715	12.9253851	7.1529113	7.6105513	11.6692658	13.660661	8.8917986
Dec-55	21.8413732	9.3649588	10.566504	10.3938793	19.2515305	4.0449491	9.1450806	11.0223964	18.6104075	4.0449491	9.3367439	4.0449491	4.0449491	4.0449491	11.915739	13.2827354	21.3375868	32.631614	6.9329859	4.0449491	9.1876936	14.4991182	13.2284652	18.9359952	10.0066454	13.337963	22.2654361	9.8852901	12.672682	16.788218	13.8502527	7.8784968	10.9352825	9.3856875	4.0449491	10.0824536	27.934073	4.0449491	10.4148069	11.2323885	7.0201314	8.0159138	10.5493772	4.0449491	6.615727
Dec-56	23.5734585	11.2503146	11.3452861	10.725019	15.720828	3.9299416	9.2663637	12.1713588	15.9048463	8.4021313	10.2986618	14.5869143	16.2156905	3.9299416	12.9265008	14.1169552	24.3369024	16.2371737	9.8089663	3.9299416	3.9299416	12.9246841	14.7398723	21.7506723	17.045641	15.1686371	22.6494611	8.9736156	17.3646711	17.1858421	10.9012168	11.0395238	10.9462047	3.9299416	11.2391215	14.1475747	22.4172269	5.6479749	13.4679116	15.5156291	7.6618731	9.8988212	12.3456058	14.0768284	10.9535367
Dec-57	42.0870654	10.4968139	10.0906527	11.2899038	21.8622293	4.0162499	11.7878794	17.8052232	21.0246346	4.0162499	10.4448884	11.2421557	13.7335475	13.6340505	12.1556749	11.1402258	26.8972646	25.1447585	9.7114669	14.2397951	8.849094	15.0652934	13.6817957	20.0128394	18.0756811	20.5211528	26.6841039	12.5463223	20.4443785	21.3464984	14.6901795	11.0765871	12.0965775	10.2334128	12.6279487	13.6611196	27.5098027	12.1011269	13.2782236	13.8997025	9.1384418	10.7567615	15.7360982	17.2401146	10.1299734
Dec-58	18.2290801	11.1351741	10.5531801	11.7351459	21.8585987	3.9487611	8.0085719	11.6773318	14.5757375	8.5142599	13.2605099	3.9487611	16.6711153	8.2812047	16.080035	13.3995442	17.5870804	11.802736	10.1447761	11.2533754	7.9110284	10.8787442	11.8828699	22.8261217	18.8431913	16.1730095	3.9487611	11.8072867	20.1883292	21.8257452	12.595639	11.7920695	10.5547856	3.9487611	3.9487611	11.4138241	19.2158337	9.59928	15.6745671	11.3524703	10.7046654	9.0880173	15.8593007	14.725835	9.5221165
Dec-59	26.2466167	11.475127	11.8316778	12.0704689	22.6224732	3.8842233	9.2709882	14.518823	34.6709645	11.9332594	9.8966235	10.527082	13.3505863	20.3244323	12.4266585	11.8402597	23.9781769	20.1968807	9.3149065	12.969096	7.0990006	10.7304494	9.4173428	18.7139105	19.9860301	24.4911938	16.824534	10.6879749	17.634317	23.253078	15.6910456	12.6664413	13.206566	10.0566347	10.6755719	13.1471424	24.414308	10.340106	14.3735957	11.1270686	8.1806546	8.1323212	13.9222609	16.1743253	9.6393704
Dec-60	28.2374927	8.4945792	12.1542362	11.1445195	25.2064033	3.9984656	3.9984656	15.9828044	18.1567402	3.9984656	8.1632358	17.970478	15.3522855	18.1128681	10.6760446	13.9483369	26.6496949	12.7535952	11.6696856	14.9634592	3.9984656	11.6777096	11.9539327	17.9028099	17.4001285	22.6333373	14.6767967	10.720495	27.8100925	20.3414291	9.6601942	14.1214496	12.2641791	8.6885317	3.9984656	10.7213256	20.8333883	6.7779675	20.2229137	11.1701275	7.519573	9.4346627	12.4930203	11.8842797	3.9984656
Dec-61	15.0019276	8.1452806	8.7678799	9.1931498	16.5276234	9.4611931	10.3745099	12.6971399	12.124389	3.7142176	10.8285853	14.1311726	13.8019168	8.9571764	12.2963112	15.1281562	16.4327062	11.451598	10.4715967	12.7505043	3.7142176	12.6869718	11.0417332	12.6954194	15.1267467	15.8556442	15.178137	11.0982709	23.5046321	17.1817354	11.0760625	12.2202868	10.2033361	3.7142176	11.5398314	10.5086177	15.2290067	3.7142176	12.5354951	10.1352519	7.2006197	9.2781726	12.0653321	9.9244732	8.8587315
Dec-62	32.8538249	9.9206809	23.5556767	14.8521405	23.6833011	12.8281251	9.6073087	13.9664903	13.6190547	4.0509427	4.0509427	13.8728201	12.2618307	14.8765734	17.9371537	15.2861174	23.7646714	36.0406543	8.513424	11.4216104	4.0509427	13.0519463	15.2771009	26.1271785	20.4899438	37.4753196	33.5202794	4.0509427	23.3970142	18.3400159	10.8687186	10.8999747	11.0024883	8.3386141	16.7056378	14.508245	27.7565573	4.0509427	14.0421905	13.8714694	6.4894603	11.7811252	15.2443512	18.9791899	11.5327913
Dec-63	17.4984356	10.3434255	6.4904202	12.6429741	14.8952386	8.6887936	9.4680037	14.5289159	19.5003246	3.9770772	9.20669	9.5018577	14.943128	13.6849149	10.4197718	14.9070706	18.980381	14.7260728	9.5240497	12.2205781	7.0798613	12.0474975	13.2501182	17.8106689	14.1087606	19.0740566	15.27938	3.9770772	20.977251	21.9826266	14.8441721	12.3426689	10.6672242	12.1634603	3.9770772	11.7006303	28.6070408	9.3398197	13.9703746	13.9852026	3.9770772	9.4216771	13.0533298	14.853845	8.2739805
Dec-64	22.308639	8.9553241	7.8636507	10.1313706	32.959183	3.9089727	10.5414752	11.9172627	13.4666534	3.9089727	3.9089727	12.0887115	10.2838153	14.8702572	19.0581728	16.3426066	17.5366096	14.890702	8.4978392	8.6102234	3.9089727	12.5872514	12.0784063	15.9046652	21.5117308	16.5652256	14.0560205	17.5931993	18.4439531	19.0502072	3.9089727	3.9089727	11.3506118	11.9740223	13.0409172	11.3784412	18.4461107	13.7510911	15.9961153	9.0437069	8.6566603	3.9089727	12.7399875	3.9089727	9.4736962
Dec-65	40.377945	10.3225628	12.8151309	11.8750399	17.7192174	4.1046056	4.1046056	4.1046056	9.0431969	4.1046056	14.1949295	9.7095772	4.1046056	17.1205892	21.134553	4.1046056	19.2936814	16.8382755	7.5566585	10.0023523	4.1046056	4.1046056	13.6676644	14.6798942	18.3544421	16.4910781	14.8501326	17.7685032	17.397817	21.2272007	17.0837424	11.7324084	11.766842	12.0792918	16.3905083	10.8221004	20.7834378	7.2055997	11.5111426	4.1046056	8.9048021	15.0637147	13.2152492	9.0117398	10.076593
Dec-66	21.7564064	10.7896547	11.1840762	10.3339493	28.7381816	9.6468917	7.2279364	14.6008893	21.8010378	3.9332704	11.1449174	12.9231213	13.732215	9.2504295	13.2521394	14.3193702	22.406077	16.4924581	9.2722039	3.9332704	8.1774733	12.5991785	13.9880648	18.8476002	18.9462134	18.4403452	18.2688989	11.4756658	14.4678134	18.5039238	14.8495378	8.76306	10.1028935	8.9211977	3.9332704	12.9448308	16.0757241	6.2643407	14.7117499	14.1806484	7.2418278	9.7105017	14.7556415	15.2246678	9.1358837
Dec-67	17.0469296	10.2158202	10.2111564	15.2963815	19.4635426	3.9572782	7.8630244	12.5959269	13.2030863	3.9572782	3.9572782	10.3035957	15.3016624	3.9572782	16.2733185	10.2147001	20.2994447	8.1253411	10.2353975	12.7826284	3.9572782	3.9572782	11.1841551	24.7076929	18.1798037	16.4428662	10.5755019	15.4655808	24.0565094	19.3613045	14.9020911	12.7353597	13.9057531	3.9572782	10.474156	15.2606865	19.3784149	12.2126238	17.5600859	14.1081084	6.8714288	9.4977684	13.4005277	12.0113887	3.9572782
Dec-68	18.7311868	9.0326098	8.4831105	7.3070197	21.7376606	3.9174559	3.9174559	11.7405878	11.0529308	3.9174559	3.9174559	3.9174559	9.1607703	13.5009889	19.1233703	15.6559833	24.6980936	11.061598	7.7417118	10.5805036	3.9174559	12.2637979	11.9321063	16.326705	22.5108954	10.192677	15.5622679	10.6554343	15.2512109	17.8471438	13.8326798	10.7927424	10.4006981	8.7465296	8.2172271	12.5226125	11.5744537	11.1411945	14.9811176	13.5935871	8.5150576	10.0758017	14.4842614	3.9174559	3.9174559
Dec-69	36.0254686	11.3461179	8.3529736	9.6816947	36.996634	10.3025045	8.7872289	10.705538	10.8376303	3.9705444	11.9832775	10.453618	12.1050486	10.8389168	17.415696	12.1145676	17.4235993	18.991099	9.0060561	10.5919814	3.9705444	3.9705444	13.0039836	16.2234569	19.8683613	16.1329951	16.5624215	14.9429483	18.9111505	24.9834384	11.283288	10.2356713	9.0533875	3.9705444	3.9705444	12.1530032	15.2505056	3.9705444	14.4021611	10.6342645	8.8298672	7.8018782	14.4342639	12.4574914	8.897581
Dec-70	14.0461849	8.8559635	10.6345482	10.705905	38.6719485	3.9393293	10.3186006	12.6707409	14.8659133	3.9393293	7.8241963	3.9393293	9.7658819	10.3433638	17.6579361	14.0747374	13.6239036	11.5862816	7.4771103	8.0614936	3.9393293	12.3109463	13.9476318	17.1800122	17.3157734	14.1125626	15.752611	17.2829439	22.608808	21.586239	13.117291	12.3770226	11.5164121	8.9791267	15.0818463	10.9370351	15.7233377	3.9393293	11.715061	10.5265478	5.8552479	11.9997008	11.0975627	3.9393293	8.7310917
Dec-71	21.2827866	10.1010493	11.3983071	10.8025797	16.0916106	3.963714	9.6799231	13.3360998	13.5911899	3.963714	7.8154673	3.963714	16.6252553	13.5947695	15.6767109	12.67733	18.7085991	14.3684491	10.7302146	13.0448232	7.1962351	12.3518591	12.6895556	18.7418675	23.8697578	18.3440978	3.963714	3.963714	18.5466797	18.3518765	12.8921201	11.5027353	9.3982031	9.5079789	14.0585979	12.7817365	19.872608	12.8853006	14.2784548	11.2657419	10.2811407	8.2566586	14.9511492	13.4745286	9.6248413
Dec-72	12.9522539	9.7879465	13.9204459	10.9307938	20.7448861	4.0129723	9.3260894	11.7794884	12.6876881	4.0129723	12.995837	4.0129723	14.1003967	10.9462714	14.0145805	11.2755652	16.4742318	11.9840012	10.300932	4.0129723	4.0129723	4.0129723	13.1276871	18.9397473	19.3029063	17.0301886	4.0129723	12.7727993	18.7891617	21.4896346	12.9059534	9.9604571	9.118912	4.0129723	4.0129723	12.4521515	15.140322	4.0129723	16.6509365	11.4540269	9.8309106	8.5710786	13.5701901	12.5406933	9.2910512
Dec-73	27.486528	10.8490525	9.1924938	9.2202793	20.3856885	4.10903	8.2722009	9.329948	20.1563381	4.10903	4.10903	12.7917566	11.1007996	10.2973671	10.5336468	4.10903	18.588014	36.8829115	10.486257	4.10903	4.10903	11.1765557	4.10903	15.9956949	21.6616595	13.8067465	17.700104	12.6913247	18.5772211	21.5069142	15.6460586	4.10903	9.4971406	11.0290401	4.10903	12.8094994	19.9444508	4.10903	15.485863	9.6376923	10.4254766	10.4046383	14.3341513	4.10903	10.3697771
Dec-74	25.7049531	10.3891312	10.7065754	10.5054429	19.0827183	3.9775596	7.4294484	9.7485786	11.8272724	3.9775596	10.557275	12.6077272	12.8960229	12.6830581	10.2130177	13.6302115	17.7279148	14.4725804	10.3763523	3.9775596	3.9775596	11.519555	14.3884954	18.6274633	18.6110715	14.6174898	20.7077614	10.7639225	16.9923108	20.6634038	13.2824342	9.3520268	11.2514887	3.9775596	3.9775596	10.7799002	17.5616099	3.9775596	13.3746135	11.8046261	3.9775596	8.3161805	13.9964119	3.9775596	8.6815501
Dec-75	18.6338453	8.7807323	11.5609586	12.512791	16.9771336	8.8640984	9.5403976	12.0068096	14.6384755	3.71393	10.0822717	13.3029655	13.1701532	15.7735084	14.1811312	11.6309178	17.4390785	15.0741454	8.7589303	11.8823607	3.71393	8.5217414	11.7375271	19.1614432	14.4815941	15.457017	19.6323249	11.7003025	19.2635217	17.4103268	12.2563371	11.6351817	8.9153215	10.3769522	11.0217924	11.0790249	16.9414141	3.71393	11.6849395	10.9932901	7.2882515	9.0682817	10.6142969	12.2179344	8.5358314
Dec-76	31.7400724	10.2861275	4.0594403	16.1899415	24.391943	4.0594403	9.4672628	10.1885801	11.305657	4.0594403	10.8630488	11.8070668	13.2663103	13.1470369	19.7319096	10.4165138	16.6276691	19.927444	8.8316022	11.0281189	4.0594403	11.8166368	12.9952007	19.5369985	17.2714663	14.3328116	27.7804029	13.5517955	15.4233384	18.3993708	12.4854783	13.3923983	9.7558358	4.0594403	4.0594403	13.2143058	19.5564831	4.0594403	13.0437927	13.3872318	4.0594403	4.0594403	13.8182756	4.0594403	4.0594403
Dec-77	14.2586041	9.2098764	9.496163	11.5758403	12.9218572	9.4783566	8.6480778	12.1040261	18.3731875	3.93878	7.5610901	12.6490634	14.8874211	7.7876625	12.0800472	11.5243125	20.9740354	15.6286764	7.4913172	12.3167413	3.93878	11.1814622	10.855044	17.9631064	17.3958904	18.05323	12.3478268	10.7747301	20.518251	18.5740337	13.7262329	12.0258649	10.4238474	9.6140858	3.93878	10.855714	19.5358558	3.93878	12.2326082	11.5491745	6.72641	9.0708538	10.5897043	12.7453693	6.4123815
Dec-78	30.6171138	10.1052236	12.0231086	10.8891656	31.5960853	3.9681509	12.8190485	14.9709544	14.1974713	3.9681509	9.1920309	12.2537264	16.5230901	12.4342273	14.2139637	16.703118	25.2646797	33.3207755	9.6918786	13.405526	7.6996096	14.8705668	14.6240227	23.5181421	18.5565678	21.2217881	31.2766784	13.1799766	18.829944	18.1748631	12.136702	11.9055827	11.8286617	3.9681509	3.9681509	12.7105607	27.2628316	3.9681509	12.1305006	14.2842659	3.9681509	9.140567	15.0440349	16.7911452	9.5488352
Dec-79	27.104929	8.623539	3.9669955	7.9607292	27.0393626	3.9669955	9.6860023	11.8425295	13.3545269	3.9669955	9.7840975	3.9669955	3.9669955	15.2524605	14.6775221	12.6975739	27.6718103	15.5917693	6.3279782	3.9669955	3.9669955	11.8517078	11.6581723	20.8026231	14.5679951	16.8895176	19.3166351	10.2299609	17.6424977	16.8248724	14.2145269	3.9669955	11.6754585	8.7699847	3.9669955	12.1252547	19.3276868	3.9669955	13.1893673	10.5787206	6.9305671	11.2474273	11.1931087	10.1414731	8.30425
Dec-80	19.7966828	7.3439828	9.2009936	10.7621402	18.0099596	3.8444426	8.5748386	9.8449588	15.6458301	3.8444426	8.0333663	3.8444426	15.7211234	10.3592324	11.88525	3.8444426	18.147925	11.6885277	9.960697	12.6963633	3.8444426	10.122605	11.9055081	16.4935888	15.8940799	15.2257022	3.8444426	10.1817395	20.0470217	14.4874254	11.898883	10.8658636	11.0873661	3.8444426	9.5865258	11.6353862	17.0650993	13.6295567	11.7075683	13.2817766	7.6082807	9.3709953	11.1858572	11.0931973	7.8775163
Dec-81	23.098358	10.4832358	13.298015	10.6826247	15.0348243	4.0499986	6.9565203	11.8655437	13.9522259	4.0499986	15.1820656	4.0499986	4.0499986	12.4851551	17.7841993	4.0499986	18.7816896	16.132844	9.294843	11.2734358	4.0499986	4.0499986	18.3384198	19.3069257	24.2885537	18.130555	4.0499986	12.54601	16.6578607	19.2476277	13.6436922	9.0138865	8.2327727	4.0499986	4.0499986	12.3470552	23.2708722	12.1386638	17.948539	13.589325	8.4760497	8.0177831	14.8734232	16.2865841	10.6587816
Dec-82	26.2403114	9.5031361	14.4127624	11.5675439	20.3636262	11.6580636	8.6866125	10.1713099	12.555994	4.330276	4.330276	11.4385007	4.330276	15.9633647	17.4213078	12.4923287	16.9514918	28.8470277	8.9905127	11.9479145	4.330276	12.7225335	12.182353	19.0735296	15.2802772	18.5764077	19.4113698	21.2946245	12.9007271	4.330276	12.8887937	10.6148322	10.609311	11.6263226	4.330276	12.1673879	21.8905651	4.330276	13.4374037	9.2368331	4.330276	4.330276	12.5022881	4.330276	4.330276
Dec-83	15.5771198	10.0356916	8.0355399	11.7114152	13.1446482	9.2231398	7.9262892	11.7938237	13.202129	3.815242	10.4467543	11.4996171	13.4613569	3.815242	14.9325215	14.2387616	23.1713575	9.9036186	10.1594672	15.5668884	3.815242	9.064418	11.4317086	17.4791415	17.6808587	14.9804639	12.7211961	3.815242	20.0464106	19.8756863	12.9031904	14.3817071	11.471419	7.0904803	3.815242	11.6231067	17.0821432	3.815242	14.3462801	12.2758959	7.5064361	7.7597135	11.7107053	12.2348225	8.4675593
Dec-84	20.8933331	4.2637137	10.7501497	9.9321382	30.3852359	4.2637137	7.9003885	14.4598049	4.2637137	4.2637137	8.435989	4.2637137	11.7763528	11.8653569	8.3464325	4.2637137	25.2260419	16.7074549	10.0380904	11.1930135	4.2637137	4.2637137	4.2637137	19.5434222	18.3951098	17.2286137	4.2637137	14.8661015	17.441218	25.5353731	13.8753661	4.2637137	8.3353422	4.2637137	4.2637137	11.286617	21.2984084	4.2637137	17.138455	11.3764756	4.2637137	4.2637137	13.3141864	13.6855584	4.2637137
Dec-85	40.1469671	10.7309942	11.5986285	11.3203516	20.4787832	10.5805971	8.1862939	12.4083622	13.2009077	3.973528	13.8807938	3.973528	14.8726807	11.9420403	14.510591	16.0776401	12.8308972	26.4425979	9.997935	14.2086784	3.973528	9.7734539	13.2605608	20.8397048	19.2504629	18.0287794	13.4287474	14.022457	15.3564069	24.2465523	14.1543034	10.5552683	11.4973661	10.5324005	3.973528	12.5038312	21.9771995	11.7859314	14.7123078	11.4480708	9.707569	9.9566699	16.6212703	15.9833058	10.8282874
Dec-86	18.3234134	10.3445079	11.8424399	9.8719717	22.0663794	10.0833742	10.0999999	14.9236111	16.9806419	4.0378774	9.677603	9.4245829	9.1410799	15.2050376	11.4914008	14.6085316	35.2169105	25.4088182	8.4124646	4.0378774	4.0378774	17.4231086	4.0378774	29.7210776	12.9377143	18.5982995	17.8794518	12.698762	18.2634497	22.1240553	13.3578489	11.8899761	12.3255467	13.0584144	14.6176944	12.2870873	29.9253452	4.0378774	10.2503771	12.0149565	8.005921	10.6865134	11.6204863	9.9160568	7.5493303
Dec-87	35.3257799	9.2290366	10.2771989	14.4567564	23.352748	7.502547	10.8310213	12.8255857	17.1866669	3.8187537	3.8187537	12.5711709	10.3037812	10.8374685	17.7618716	13.4563791	18.0076515	40.2038787	7.9545451	10.9188227	10.8149109	10.7471991	12.9829898	19.2364548	16.3213717	18.8547978	22.6318876	10.3635664	19.2205479	19.2506561	14.181687	3.8187537	11.8012244	9.1726692	13.4773842	12.61681	21.2210344	3.8187537	12.852099	14.0796544	7.7435705	9.6714573	12.8878509	10.6413619	8.9553963
Dec-88	32.7929008	13.4131489	10.405653	17.3109534	25.5214162	4.0066263	10.1100443	16.5716068	27.7220724	8.6564504	11.0989678	12.6268647	11.5209418	21.9149122	16.7417543	11.7085346	39.7800716	15.7645988	11.9300038	4.0066263	8.4004533	20.2492997	15.6005552	19.286017	22.3634771	25.6825128	16.1556042	16.2108161	18.6423423	18.2379453	13.229571	11.7291843	12.9846252	16.650212	20.8891357	15.2561957	40.7198502	13.1731311	10.949276	13.7475161	10.5621594	4.0066263	12.4806492	4.0066263	12.5070068
Dec-89	34.6290936	9.3238985	11.796957	10.8003575	24.5343594	9.6374999	9.2026063	13.2974369	15.1404684	3.8948593	10.2413964	10.8369701	9.8291295	13.9801297	12.7079362	13.7531557	20.0123861	22.6986636	7.1558573	9.3968672	8.4746769	13.9843186	12.7705274	19.8792727	17.4319815	16.9649085	18.9431374	13.3474194	19.199737	14.8708177	12.8016022	8.4442408	10.9285631	10.3203356	11.337495	11.5505921	23.1134713	10.9900562	11.3326073	10.9965652	7.985229	10.1971627	10.9084391	11.5410372	8.371898
Dec-90	12.9207427	9.3060062	11.1502947	9.389726	33.9371175	3.9868407	8.3552799	11.9346858	13.5358958	3.9868407	10.9797402	10.3161507	11.8102344	3.9868407	12.9370242	12.5891946	17.6849282	17.2035267	8.4933429	3.9868407	3.9868407	10.0531807	10.3045631	18.5712897	16.7541597	13.7829391	13.4914187	14.3598995	19.6229378	14.536366	13.0265786	11.4559894	9.8048549	3.9868407	3.9868407	13.7622897	15.8588098	3.9868407	11.8130496	15.2839114	6.8934786	9.7639881	11.8918233	14.1818219	8.9533569
Dec-91	22.0714661	9.8472255	4.0266911	10.5528178	22.0755022	4.0266911	6.2512926	12.5496221	16.3994904	4.0266911	4.0266911	11.8720641	15.0112556	4.0266911	17.1729489	14.3266851	20.7582948	19.4977849	8.6357206	19.166325	4.0266911	4.0266911	11.7010787	16.892905	18.4087068	21.8833961	10.6163062	10.1582197	20.0049904	22.2452545	17.4137863	12.0346723	12.5465592	4.0266911	11.8473309	13.0878023	19.6083062	4.0266911	14.7330554	10.6413239	8.0830895	8.748047	14.0393982	14.5866458	8.9545575
Dec-92	24.4832795	9.9918687	12.23807	9.993898	33.7893015	4.1297766	9.5185159	11.7677683	10.9497512	4.1297766	15.1094	14.4285233	4.1297766	13.4051137	15.4745849	14.7753627	19.7808445	30.2097928	11.0529754	4.1297766	4.1297766	4.1297766	13.8405706	21.1803338	15.2501066	15.4628809	14.8246659	12.0259179	16.7376647	21.9653418	4.1297766	4.1297766	12.5274646	4.1297766	4.1297766	11.9309499	22.3102986	7.896254	15.0985727	9.3884764	9.7000877	7.8153088	16.0519386	4.1297766	4.1297766
Dec-93	29.4693513	11.1006801	9.2758512	10.9902282	34.6003194	3.9706654	7.7775224	12.7694702	12.0554238	3.9706654	10.9001546	11.5378104	12.6579982	14.6925157	17.7893351	14.6597061	21.8821196	23.5529483	10.8878293	13.2914086	7.8181243	12.003096	12.725041	15.4344726	19.4283926	14.1730059	14.8738949	12.0788644	16.6396333	22.9279088	6.4022275	3.9706654	10.6065322	10.1649914	12.2631641	12.621906	19.0801692	3.9706654	14.0533955	9.3897953	3.9706654	8.3993072	15.8542876	11.3580292	8.2809842
Dec-94	21.4552401	12.0056773	12.0130448	13.0503396	18.4436834	3.9139573	7.6497686	10.1856182	11.9999364	3.9139573	11.9126388	13.4820962	12.838475	8.9228928	13.8682236	12.6038545	19.4859162	15.5546755	10.7280204	13.0342315	3.9139573	11.609072	12.4336486	19.1194166	19.3206643	14.397923	16.4117593	11.5015628	16.8740586	27.225022	3.9139573	14.7094034	10.7089546	11.6752231	11.6137217	12.0948778	20.4317129	8.9227873	13.3451281	11.0175812	9.324188	8.3891996	15.0529776	10.8793356	9.9666935
Dec-95	46.2314131	11.0306229	15.7360108	12.8584025	21.9662761	4.5267284	4.5267284	12.3309586	15.4703236	4.5267284	13.9720724	14.7868564	4.5267284	26.7514235	16.1968406	17.0187913	24.2727128	22.4167757	7.1233363	4.5267284	4.5267284	14.2406302	4.5267284	19.6261167	18.2407491	25.4287944	14.6313449	13.7539814	19.5757541	16.3750755	4.5267284	4.5267284	4.5267284	4.5267284	16.3453331	11.6707548	23.2251266	4.5267284	14.2107742	4.5267284	4.5267284	4.5267284	11.2892083	4.5267284	4.5267284
Dec-96	24.9584001	10.6559001	3.8804432	12.032128	14.8390474	3.8804432	10.1446302	13.148691	16.705774	3.8804432	10.9759076	11.8656982	14.0724466	11.9938276	13.41173	16.9851155	23.2052625	32.7844256	9.5475474	15.2875859	9.100598	14.5190056	14.4701411	23.0331244	16.2133659	20.5366848	21.7712162	10.8855715	17.5385026	20.2567774	14.7593285	13.2948989	13.1666141	10.7416407	12.3827635	13.6886164	37.6845641	5.3901453	14.8438852	14.0460611	3.8804432	10.5580598	14.5605688	14.0471003	10.8909973
Dec-97	33.7667683	8.4401789	12.1035277	10.6557283	24.5211163	4.0478558	9.5769053	11.2312055	18.4998675	10.5200012	9.8737876	4.0478558	11.2021625	16.7163602	12.4758779	16.1500761	22.3394991	34.5812455	6.3928127	4.0478558	4.0478558	4.0478558	9.8007239	19.3825859	19.2262133	17.4550815	32.7935396	12.1231065	16.8380161	19.2961698	16.5440377	4.0478558	11.2952421	4.0478558	14.4377649	12.6286994	41.6614373	4.0478558	11.9323042	13.0935988	8.0152838	8.9850591	11.6994564	10.1949163	10.4087229
Dec-98	21.7370383	10.1483897	12.1535773	13.9814447	12.5699807	3.9726457	3.9726457	13.0097276	14.9618708	3.9726457	10.437723	3.9726457	15.3524434	3.9726457	9.6479215	11.8340812	14.916633	3.9726457	10.6317919	12.4886439	3.9726457	3.9726457	11.4176835	21.3343465	14.6499455	13.674075	3.9726457	9.9879788	20.8518216	16.1608968	3.9726457	13.0230682	14.4579116	10.9471549	3.9726457	11.6835005	19.0409657	12.4275952	16.8007379	14.0394224	9.4740223	12.0879869	13.3851438	11.9946312	3.9726457
Dec-99	16.5909123	9.944678	6.7882993	10.4433635	15.3509163	9.4847545	5.6296084	11.6889607	14.7881673	3.9751274	10.1631017	13.316966	12.8715476	11.5519795	13.8581958	11.7768226	18.2212838	12.7532564	9.5452099	10.9402176	8.0725347	10.0621488	12.5041372	16.8110182	16.9391363	13.2392838	13.5871187	16.1093163	17.9385638	19.1206245	12.8196095	11.6579607	9.1788041	10.2503438	10.5697044	10.9255083	18.9253003	3.9751274	14.7953065	7.911483	9.356954	7.9197328	13.0009139	13.7003732	9.5616372
12-100	20.5366308	9.5598547	4.0929902	14.4823359	19.9397369	4.0929902	8.5885457	14.0348776	21.910971	4.0929902	4.0929902	15.1704227	12.1427563	18.3235229	11.0502144	15.6108639	31.2216832	17.5276399	10.2595044	4.0929902	4.0929902	13.9355084	12.6449874	24.0937575	18.6388727	23.6915959	15.3896122	12.1144454	18.1782488	22.7691578	13.2913635	11.9384816	9.2717179	10.1885349	12.3463967	11.7691777	25.5685337	4.0929902	13.8889824	11.9835563	8.6485013	11.0008283	11.9651619	11.3238986	4.0929902
12-101	21.4195745	8.158158	11.8019339	10.7334061	31.9309921	10.4018016	8.1534416	12.0342652	11.7276686	7.831497	7.8942557	10.4613029	12.2436227	12.9852555	11.7364239	12.8913118	19.2078316	17.8333965	6.3927671	11.8833676	7.6000283	7.595235	11.038467	16.1605747	12.9122739	16.6407174	11.0062114	13.3020701	16.8071983	15.8458195	12.0628713	11.1634679	9.8096388	8.3410693	11.1371598	9.6782431	16.9279382	11.1166526	11.2443763	10.9498824	5.4159766	7.6191594	7.4640498	8.5435722	7.0822526
12-102	32.7806096	4.3142517	11.6843957	11.8891375	22.6005447	4.3142517	6.5953269	12.8197433	9.6034277	4.3142517	4.3142517	10.4718567	10.2495994	13.0844115	16.9721861	12.1610598	20.6039012	20.1871301	8.0663952	4.3142517	9.4418007	13.8501796	13.4403475	14.5185234	18.6880365	19.7287466	13.1255643	18.2896836	17.1837788	19.2061781	12.9591303	4.3142517	10.5391401	4.3142517	11.1758018	10.7618614	18.4119493	4.3142517	13.0500148	10.4292355	9.1931904	4.3142517	12.3311496	11.2775799	4.3142517
12-103	40.6429327	9.1837278	10.4561288	10.6541042	32.5968797	4.1664626	4.1664626	10.1355842	13.192124	4.1664626	11.435135	9.7847336	14.0402959	13.5489783	18.3944817	11.4843115	13.1219628	18.1332338	9.6917247	10.2135863	8.709142	4.1664626	11.515973	19.400364	20.5597025	17.0703997	4.1664626	16.606311	13.5656979	20.2048674	12.3672255	4.1664626	7.6285187	4.1664626	10.8736427	11.5797257	20.1705375	4.1664626	20.8715691	12.4186867	9.055031	8.2875687	14.315852	13.348084	8.1201921
12-104	21.0766773	9.7710637	10.4124726	12.4634644	20.262177	9.4150361	10.2708459	12.1293139	14.0265286	3.7284685	10.0933991	11.4761209	13.6702048	13.0569046	15.7858954	14.1311234	16.8882263	17.1882823	9.129603	9.9942019	7.9586127	12.2526348	10.920425	22.5448771	14.4084504	18.5372383	14.3470499	14.7374548	17.6776256	18.6285313	14.0951376	12.2109914	11.1322836	8.5324492	10.1402473	12.2686045	18.922749	3.7284685	11.590265	11.4920164	8.6122124	9.0486157	11.8506509	3.7284685	9.3633143
12-105	31.5812389	11.0388673	12.2402577	10.1271699	16.7011627	4.0981244	7.5515288	9.1463989	12.634858	4.0981244	12.1385394	11.6109246	8.232862	16.1378661	17.3875597	4.0981244	19.3967729	52.7314481	8.3370344	11.0092578	4.0981244	9.7983408	13.9621904	21.9682087	20.1920403	14.0113283	26.637411	4.0981244	13.6468216	21.4754643	12.158311	12.552548	10.0582951	4.0981244	4.0981244	12.3497436	22.8878203	4.0981244	11.8284374	12.2881769	9.2257026	4.0981244	15.315748	4.0981244	11.1647826
12-106	14.2289136	10.1117938	10.8035651	8.2970177	15.5593301	3.8759617	3.8759617	11.1835074	9.9220473	3.8759617	10.3267449	15.5265084	3.8759617	9.384481	11.8904636	13.6455269	13.0062719	13.326949	8.6792216	13.7476551	8.4772836	8.8648515	11.9186645	18.5011945	12.888005	18.3486666	11.7555713	10.2734198	16.8643179	17.5207694	15.4252914	8.8759445	11.5303762	8.2196767	3.8759617	10.1960697	15.8233954	10.9751997	10.86833	12.4756926	8.0575179	10.101418	12.3747679	12.5392605	8.1439576
12-107	25.796712	9.5526297	7.9988257	13.4919954	14.8190014	3.9812122	8.9801744	13.7778857	3.9812122	3.9812122	7.5177851	9.3773272	3.9812122	12.783899	14.6733588	12.3945764	18.3142773	12.346371	9.958572	3.9812122	7.9450136	3.9812122	3.9812122	16.8678687	20.0485978	14.4969171	15.898944	13.1305809	21.8715064	22.255679	12.9230492	9.9127257	10.3941059	8.0634832	12.8710524	12.2202831	16.4934193	3.9812122	15.9661748	9.9744881	8.6474332	8.6590465	13.9260936	15.9247203	8.9625649
12-108	19.3807824	10.3389949	12.3896775	13.3160361	21.6547901	3.9343821	3.9343821	13.5220467	17.0334345	3.9343821	11.5122868	14.86466	17.220029	14.6549421	11.8756093	15.4070746	24.4384844	19.9138684	10.5392723	9.3275389	3.9343821	9.5678946	10.71454	19.6095129	16.5867474	20.6385504	16.2460631	3.9343821	22.5633109	19.4928416	13.3917703	11.309802	11.4602925	9.899356	9.7294846	11.9195071	33.2530911	3.9343821	16.6828726	11.683407	8.6438581	10.9554825	13.9078697	17.2539444	9.5776229
12-109	29.5553516	4.7536495	18.5180712	14.0989234	21.0264214	4.7536495	4.7536495	16.1697941	36.5958631	21.4860263	19.0613883	20.2225626	4.7536495	27.3479554	10.6256279	49.9545249	29.4014662	26.4203539	4.7536495	4.7536495	17.0708887	4.7536495	27.9105483	22.7490272	19.7758901	15.9575532	24.8760974	43.2579135	18.3646813	14.1223594	9.3262991	4.7536495	12.0230624	25.8682954	4.7536495	11.3514251	62.5897788	11.6398242	4.7536495	4.7536495	4.7536495	4.7536495	13.9490599	17.1371948	4.7536495
12-110	9.1579392	9.6165686	10.7139264	9.4597542	12.2994425	8.772674	9.9275368	11.2452618	11.0881921	3.8435438	13.3558243	21.2089637	12.138953	3.8435438	12.7124613	15.1739782	13.636051	12.0843911	10.5332854	11.1447037	7.5146084	9.3037239	12.6482459	21.1523877	12.1903693	14.7558116	16.9146334	11.5587671	25.5798929	18.2693633	13.6611372	11.7542317	12.43014	3.8435438	17.8609419	11.5173768	17.0840748	3.8435438	12.7157058	12.8615889	8.4778538	10.9861278	12.863958	3.8435438	10.1491245
12-111	26.3167351	11.4912762	9.0946681	14.966281	33.6480618	4.1710371	8.1371723	9.9825236	15.783732	4.1710371	9.1873802	13.5511334	4.1710371	15.6345515	12.6441955	4.1710371	14.6768941	26.4175853	6.8234829	4.1710371	4.1710371	15.2933121	12.6417421	14.3398641	16.0822342	13.9420548	18.5711173	17.2528055	18.9290335	19.4062893	12.9029825	11.7314261	4.1710371	4.1710371	9.6199523	10.8797481	19.1670989	4.1710371	13.5290115	12.2493662	4.1710371	4.1710371	11.8874088	4.1710371	4.1710371
12-112	18.6249656	7.9976723	13.7173609	12.7249609	12.3217155	8.6836093	8.4636993	13.1477812	12.3139317	3.9582521	10.4890072	11.7083049	12.4634013	3.9582521	11.6764181	11.2818705	25.3542667	11.1902455	10.1580047	9.572979	3.9582521	10.9595099	3.9582521	14.3608748	18.7125137	20.7006423	17.2373979	10.4755283	21.9253247	18.9414772	12.4379557	10.076232	10.8010451	3.9582521	19.8842939	12.1636771	19.863879	12.2328599	13.7000173	12.5086081	3.9582521	3.9582521	13.062419	3.9582521	3.9582521
12-113	9.6076843	10.9381843	12.4038032	11.1542132	18.304566	3.978759	6.6351049	14.0613963	18.9502718	3.978759	10.4859907	14.8109477	14.5884564	9.4314924	20.4898008	12.4412091	19.6135705	10.5107971	11.2600446	14.1606703	3.978759	3.978759	13.5017758	19.325995	23.0253493	15.5472306	9.9943196	8.5185724	21.2387386	21.5943326	11.4204898	13.7200839	9.8009744	8.9512415	3.978759	13.1019983	19.9919641	3.978759	17.0813951	12.4861934	8.8005036	7.7159873	15.2877885	14.7850665	9.001109
12-114	18.2425158	10.867407	11.5737903	11.791165	13.7951045	10.704523	9.2172836	13.4267993	20.9679582	8.9077401	8.3777469	10.4369974	16.860611	7.8565699	14.7836404	15.5285343	25.9554303	18.7983889	10.1752645	14.5845737	3.7542482	15.3380589	11.7127813	20.4324765	17.7263061	19.2293915	14.1748323	8.2904733	19.0219994	28.4467912	14.0030859	12.4241297	11.8377076	11.369989	3.7542482	13.3486708	29.2221263	6.1615189	14.6322193	16.7112114	9.4504708	9.5940791	15.6189651	17.3341296	10.4323261
12-115	20.1845055	8.3009089	9.7759549	10.6536173	35.6310174	3.9453535	9.0988578	12.4461089	11.9929238	3.9453535	9.2441653	11.2974099	3.9453535	16.708975	15.1783491	12.7338856	18.1198497	11.8393456	10.290376	11.3863544	3.9453535	11.4055287	12.7063693	13.5170519	19.1925017	18.4505952	12.7464047	10.4555209	17.2502132	13.9498059	13.2971525	10.6751908	12.5624302	3.9453535	3.9453535	11.4293552	16.2653239	3.9453535	12.4743003	12.6488941	9.0440479	9.0974769	11.8085057	10.8410377	3.9453535
12-116	17.2573089	11.1529396	11.6385105	9.7737305	25.9447646	11.5261515	4.0100639	11.719302	10.8404363	4.0100639	4.0100639	4.0100639	10.6430444	15.7998057	14.187595	12.4485835	18.4303206	14.5133694	10.2907436	12.2203355	4.0100639	12.7471674	9.3608763	16.8749298	17.8626568	16.2552326	4.0100639	12.4042444	16.5113768	18.4063786	11.4838521	11.0794183	8.8242897	4.0100639	4.0100639	12.6330065	13.8246849	13.3539515	18.8868589	11.1549078	7.4603467	8.421885	13.1128503	13.5673819	6.5661393
12-117	16.6283597	9.1182395	12.5147921	9.1683692	26.4180935	8.3707089	5.8902622	11.8908395	12.6998942	3.9139118	9.6186617	13.8979287	10.6631895	8.4655257	14.4734308	12.6750415	14.8328671	9.5715341	8.2284891	11.465182	13.08174	11.3799476	14.0278603	19.3929033	13.3180955	14.4095506	3.9139118	9.5703675	17.9018968	13.1492785	15.2344899	3.9139118	11.757213	3.9139118	13.6563366	11.291838	15.5917435	3.9139118	14.8709203	14.1722786	6.3342636	8.7579964	11.6287359	12.9976015	7.7334291
12-118	12.8614981	7.4551561	11.2774454	11.5208742	18.5499469	4.00061	7.9451312	11.8701679	11.4529796	4.00061	7.821757	9.6975605	12.3613982	10.6202325	9.6600326	13.2630742	16.9735232	12.7621251	8.5892368	10.9061217	8.5144888	4.00061	11.3000426	16.5216499	13.1686392	16.4054986	12.0531323	11.6252182	16.8938388	16.1593124	15.1860125	12.9232243	10.9362785	4.00061	12.9880587	11.6810065	20.7697921	11.0981628	11.335997	12.2634825	6.6331133	9.3497307	9.3493012	9.471928	9.3493233
12-119	36.218722	9.7769737	8.8338393	11.7374495	27.8793345	10.5981888	10.5215159	14.3603365	18.8773097	3.9651159	9.5016794	3.9651159	12.54059	13.9098572	12.2201151	12.7203053	23.9369818	29.5195808	7.643432	10.1460154	3.9651159	9.5505762	9.9615999	24.5302153	15.8238853	20.513444	33.6179245	8.9557435	14.446341	15.7469896	14.2282069	12.0207448	10.6824996	9.5628281	3.9651159	12.3609823	28.1403128	3.9651159	11.8904526	15.0418683	9.7366653	11.0194255	13.9467482	13.6049566	10.8291733
12-120	23.742545	8.0042103	10.3595853	11.0100689	22.7441452	4.0078236	11.4025005	14.5064867	20.8387963	4.0078236	8.7193371	4.0078236	11.8522275	8.9809449	9.8367448	15.2263075	25.9446899	17.2972513	7.9873297	11.7917194	8.608994	13.1473429	9.8163723	18.1235481	14.4851994	18.3106098	15.221157	12.6359982	19.4516528	19.0998572	12.656701	12.2184738	10.443239	4.0078236	4.0078236	10.2890502	18.9957202	4.0078236	12.4567243	9.1870672	4.0078236	10.4596546	10.3995859	4.0078236	7.8750348
24-1	14.9792865	8.5092126	10.4735375	10.9146172	18.3830059	3.778969	7.6926227	11.6697626	15.6395184	3.778969	7.2952207	10.7827844	11.8450142	10.9989959	11.9136646	14.0260226	16.9471666	15.3429377	8.2264798	9.8026589	3.778969	13.0139202	11.4249392	14.8427125	14.2782364	15.1009034	15.3687941	8.0899019	15.3757955	16.851222	13.5271075	11.5795952	10.0663542	10.8869219	3.778969	14.5200248	19.3937414	9.744556	11.5687495	14.4291683	7.6904603	9.3809467	11.4611998	16.9405489	8.247417
24-2	23.1321376	10.0143921	9.544529	11.9369353	15.4234111	3.6604472	9.6749265	13.8118341	15.2932039	3.6604472	8.7095092	11.5940718	11.5314744	12.2547111	14.1104093	16.1655131	25.1881509	21.4286251	8.5195193	12.8000337	7.5634364	15.8218701	11.096267	20.7841158	16.2670116	17.9205562	22.2135955	11.0088552	15.7221514	18.1975346	11.8414207	10.5703238	11.0907251	9.5074939	13.6684642	14.5825404	25.1984151	3.6604472	13.6840651	12.447181	8.2615419	11.0418004	11.4093951	12.1882347	9.9167324
24-3	18.7019375	9.8310958	4.0209161	11.5352436	24.336571	5.5864573	4.0209161	13.9322586	20.4736514	4.0209161	10.7638815	10.937911	10.0314592	12.203801	11.0560382	17.8209602	21.3827584	15.1220229	9.7252923	4.0209161	4.0209161	12.910889	10.1826508	20.387589	16.3016724	14.0654133	12.5979634	11.6144633	13.4669868	14.3300753	14.4064984	9.6947741	11.7299542	9.9478271	10.132466	13.7016305	20.726393	4.0209161	13.781185	13.5957825	7.5340014	11.2845717	11.0665296	4.0209161	8.5960267
24-4	21.1916788	8.1441347	8.2875224	12.5263083	12.4321991	3.8938471	6.9789914	12.7283938	18.4118509	3.8938471	8.124824	3.8938471	15.8528317	9.1941117	11.7987639	15.6353609	23.2265534	17.6889021	7.8109083	9.3776224	7.3227577	10.6848357	10.4002084	19.5719495	11.5125773	15.3217841	16.6335467	9.6823191	13.3752905	14.7452662	12.1158041	9.5539324	10.8509201	11.9141648	8.8724322	15.0380812	24.0623469	3.8938471	12.2525064	12.6521165	8.4706423	10.8506194	11.1960788	9.3608398	9.8955646
24-5	13.8180758	8.7330347	10.5149548	13.4390963	16.512697	10.2821817	7.4623294	15.2232332	16.2639269	3.9887058	9.9269223	8.421021	10.3637232	12.9241635	12.7976505	15.7553261	26.8594526	14.4582426	9.2443808	3.9887058	3.9887058	14.821723	11.7993237	20.7407233	12.5450374	14.1924959	16.0996255	10.4544865	20.2749301	21.0683986	12.07917	12.4838105	11.0045559	10.500062	9.9657657	12.7737765	26.6871952	3.9887058	13.9963015	12.5380331	8.3276255	11.0848441	10.7305563	11.2943714	9.7604443
24-6	37.3714136	13.1244557	21.1520941	21.1411588	15.5772707	4.4003834	9.2822807	10.5663246	11.2104093	4.4003834	27.8046719	4.4003834	4.4003834	63.0971069	31.4745461	23.9490635	21.236738	68.525699	7.5567362	4.4003834	4.4003834	4.4003834	19.3034151	27.4673689	17.7238418	18.1913296	24.1956872	42.5993467	22.9209913	27.3626326	19.6639659	4.4003834	12.9217126	17.7444355	4.4003834	16.5617668	33.6338783	18.8574466	13.4432847	25.0676823	4.4003834	4.4003834	14.4699064	4.4003834	4.4003834
24-7	48.6951117	8.7742715	12.5736829	10.7646652	32.5367986	4.1146494	10.5658246	13.8895938	16.5817903	4.1146494	9.9117469	11.5670933	13.5116769	13.7556515	24.1582903	16.1824116	20.2501117	22.8655536	7.7814687	8.6010446	4.1146494	12.7502846	11.8058138	15.1963977	23.9587465	16.4538843	44.6182711	13.5363886	18.9062394	14.1873703	12.6895646	13.1848055	9.0416948	4.1146494	10.7397292	12.6078961	20.1280326	4.1146494	13.116809	4.1146494	4.1146494	11.1747367	14.1002808	4.1146494	10.4570423
24-8	4.013558	9.661838	18.2454691	13.5654516	23.8947471	4.013558	4.013558	13.5195616	15.8393527	4.013558	16.2797449	4.013558	4.013558	20.4145141	15.4490496	21.7495651	17.9036002	16.753098	17.1651695	4.013558	10.4683096	15.2631279	15.2096255	22.6675597	16.6307942	22.8249011	13.6367309	17.6535139	20.466577	14.7405229	10.1840484	11.6089097	12.6289206	4.013558	13.1603387	14.9423149	16.8223578	4.013558	13.520295	17.4915767	10.174425	4.013558	15.1012997	4.013558	4.013558
24-9	16.8470792	11.7942476	11.2779043	14.0148047	3.870991	3.870991	3.870991	11.2777003	12.0386078	3.870991	12.6285227	10.1152946	12.8859928	13.7204355	8.1568675	13.4624995	19.3982892	11.8089053	12.2356995	3.870991	3.870991	10.9676129	10.1892751	19.0939326	17.1840136	13.6444179	3.870991	14.9062923	13.7845877	17.4043207	12.8717133	15.3745641	9.8018205	10.0217891	3.870991	12.5737069	18.0523008	3.870991	12.2648278	16.0386422	9.5849901	8.56557	14.0569105	11.6466987	9.4195424
24-10	29.3692996	11.4738526	16.6450435	11.537077	13.0994729	11.5743029	11.1376083	12.5191562	14.0687466	3.8129863	11.5379955	10.543762	11.2357893	24.0607223	18.2883886	16.7407144	21.7556092	28.9590778	7.0123385	11.0248996	7.963565	9.8221722	12.4655908	21.9640423	18.0250712	15.8322232	37.5348659	15.0100437	17.9021916	15.3300511	12.744642	12.2094591	11.9844838	10.3687215	3.8129863	15.2757505	27.5693044	3.8129863	13.0376819	12.185732	8.374312	10.2694646	14.2959558	8.7202503	10.0358508
24-11	22.6281658	9.6316647	13.1141705	8.8393563	15.3994511	3.9819502	6.7201022	13.7064896	18.563968	3.9819502	10.7947297	11.0319995	11.6448394	18.4362751	17.3766218	14.3145391	27.9325503	22.0852862	8.2624202	3.9819502	3.9819502	10.1788672	11.3904587	15.9601083	19.8394078	17.0015294	21.3945612	13.9320054	14.9629333	16.6808416	16.3545684	11.645155	8.2781723	10.760484	3.9819502	12.4417246	17.8348058	3.9819502	13.284077	9.0479309	8.7503348	8.9722933	13.8651681	12.3913437	7.8309163
24-12	44.2055246	4.2485977	11.9352384	11.5002124	38.1775445	4.2485977	12.4094334	17.0196787	14.8662419	4.2485977	12.724941	4.2485977	4.2485977	20.1301323	21.0707638	10.8379103	26.6611142	56.4050622	4.2485977	9.8427832	4.2485977	16.4181441	4.2485977	11.6690343	22.8117002	18.3573124	21.5310343	14.8036187	19.8125471	22.1798934	14.1610533	13.8656728	13.4286087	12.9367496	13.4034042	13.5964819	27.3395551	4.2485977	15.0900422	11.7240654	4.2485977	10.9002695	13.745436	18.7385503	9.5081252
24-13	14.1545662	10.6411655	15.6279099	12.2584755	9.3127458	3.7730952	3.7730952	11.7882829	13.5687526	3.7730952	14.2076056	9.2416605	15.1549383	13.8324603	13.3296494	13.6175662	17.3260297	13.7301325	11.7960034	3.7730952	3.7730952	10.977556	12.4838282	16.8559832	14.5033859	11.9943818	3.7730952	12.4493713	16.8831154	17.6407049	12.0536327	11.5863614	11.2779158	3.7730952	11.6620269	15.1300743	18.2790392	3.7730952	13.7211274	12.760778	8.1042421	9.2999288	14.2290592	18.2746869	9.4481383
24-14	15.9108744	8.8906897	11.4882645	11.5770108	17.7619767	3.793799	8.4457854	11.9721918	14.0001208	3.793799	3.793799	3.793799	14.0718255	10.5115805	12.7225981	12.8232315	18.1028394	14.6231338	9.425107	9.2051899	7.7961724	10.8928416	3.793799	16.1708823	17.7606336	13.8224337	12.4489725	10.2649387	15.8290943	14.8830625	11.0818418	11.3460308	10.6595847	8.7090974	3.793799	13.9978947	23.3549864	9.3806437	12.2712583	10.1157999	3.793799	10.3416745	11.4952159	11.5349886	9.6839697
24-15	13.3071611	9.4345867	13.8175417	15.1702721	12.9727385	8.170318	10.2771156	13.8984714	14.8596157	3.8554863	15.5610412	11.0275435	14.0113943	16.8731036	8.6952013	17.4289264	18.2239143	13.4009942	11.509847	11.0943193	3.8554863	3.8554863	13.7557013	21.8885844	22.9396131	16.6755139	9.0220918	16.7512891	12.3256714	17.8961894	12.9882941	12.1647789	10.2538438	9.1678542	3.8554863	15.288954	17.7586838	7.84142	14.3470222	3.8554863	9.2537981	8.10887	13.6128286	12.041505	10.5312256
24-16	36.4939703	9.4472834	9.2938038	10.5975379	24.0101842	4.1105712	9.1893944	13.2860449	16.0262922	4.1105712	4.1105712	4.1105712	4.1105712	15.696398	15.572223	15.5398837	18.635714	27.7144579	6.5499484	10.8982784	11.7690935	14.6418486	15.1700191	27.1437227	14.4464759	25.6357696	21.1376405	16.7450254	13.9262785	16.3301176	9.7550603	12.7044648	9.8663619	10.57461	14.6199262	13.4563441	35.8761121	14.3650485	12.6159321	12.1146709	4.1105712	11.9010763	11.2097996	4.1105712	9.0294559
24-17	21.35407	8.7138185	9.713686	10.5150592	15.6977977	3.7662619	8.0659833	12.1340567	13.4287926	3.7662619	8.665973	9.8295241	10.7253237	12.8774931	15.9175281	15.6117429	24.7031595	25.3238124	7.2268162	3.7662619	3.7662619	13.5617183	10.4471917	20.1842294	12.3096339	17.3471381	17.7194032	10.7202469	14.2548825	17.3602732	12.3175047	10.9079957	10.3433667	11.4973831	12.7847592	13.6332696	16.3297963	3.7662619	11.6081086	11.2499935	8.1631442	10.3180386	12.5534262	9.3346446	8.0425391
24-18	15.4090856	7.6124898	12.6379418	16.3008977	9.1502767	3.902636	8.6820527	13.7036065	13.5353972	3.902636	13.8544992	10.7727316	15.6091421	15.5467263	9.6376909	15.9545954	22.3587891	12.1882178	10.7545789	12.427881	3.902636	13.7725768	11.7304966	18.6904443	15.2332453	13.8011347	10.4919319	14.3577758	19.7216913	17.9789298	15.1735064	15.0903619	10.6729763	3.902636	3.902636	12.7231785	16.9665773	3.902636	12.4584664	13.2221173	7.2853664	9.4171745	11.6723485	11.6666848	9.2105388
24-19	20.5962958	8.5650096	3.9844191	9.6484855	13.6509363	11.2495377	6.5092523	10.6485582	13.9758538	3.9844191	10.2028064	3.9844191	10.9206843	3.9844191	16.1883614	11.5114767	16.05376	22.9901526	6.9869121	3.9844191	3.9844191	11.0390515	14.524253	14.2902543	15.4376568	13.5680408	15.6892114	11.8636266	16.6460569	14.0950164	12.046176	12.613141	8.3889471	3.9844191	13.0622764	9.800043	25.2646337	3.9844191	12.4748841	3.9844191	9.3828995	3.9844191	12.1605015	10.3825018	3.9844191
24-20	12.4245289	9.8265467	10.9707539	12.9858055	21.6758018	10.5441721	6.5431435	13.3648157	11.0870018	4.230077	7.5018195	4.230077	4.230077	10.458264	11.8228784	15.3451858	23.9926483	8.140996	9.854679	4.230077	4.230077	4.230077	13.2243416	22.1018024	13.3302776	13.3711409	11.44606	11.8061869	19.0398837	24.7841284	13.9371936	12.5159995	11.3896117	4.230077	4.230077	16.750286	20.9056758	4.230077	12.857804	11.9365665	8.1676512	4.230077	11.1939337	4.230077	10.0689271
24-21	10.6663081	8.703776	14.1584263	10.1115336	14.6752773	12.0625579	4.0600278	14.2318275	18.3946335	4.0600278	11.0139253	11.1128316	12.1350511	13.8020321	11.4917329	18.9522259	16.1125023	16.5653455	7.9699269	14.1725586	9.06617	18.6974005	11.2859296	21.4105234	15.0363848	16.575838	11.7245528	16.4242708	18.7750964	16.7875908	14.1567687	11.8196537	10.1096432	14.2753613	14.8343572	9.9076595	18.2279339	9.6313194	10.0572978	4.0600278	8.2455438	9.8954453	9.529849	11.1033755	8.2561039
24-22	47.1275755	4.0630522	11.4709033	8.902937	31.0243346	12.6076433	10.9098725	12.1162548	12.408161	4.0630522	8.4116584	4.0630522	4.0630522	20.4961986	18.2565415	11.6461621	24.8872037	21.9746257	6.066357	4.0630522	4.0630522	4.0630522	12.6407031	12.6611672	18.0755556	21.6016254	44.2954199	12.0359997	18.9929705	11.784061	13.3615495	4.0630522	4.0630522	4.0630522	13.2600909	10.6013125	38.967915	4.0630522	10.8446593	7.6376998	4.0630522	9.2257134	11.8628459	12.0687721	4.0630522
24-23	22.1187227	7.6389383	16.0483865	12.1891222	14.4434883	3.9003634	12.9324316	11.6894716	12.4468233	3.9003634	16.4600483	10.202425	9.4529175	14.9113653	9.3092438	17.8957752	17.0154727	16.9008424	3.9003634	10.890104	11.772738	10.7069373	13.3069373	24.0370208	14.6714581	13.7511201	20.6982694	15.6169956	14.9038004	18.6040856	14.2877315	10.9668723	11.781588	3.9003634	14.6889165	14.088627	22.2943221	3.9003634	10.1620207	11.6239711	6.2984321	7.6690903	11.4653042	19.661169	8.3697589
24-24	26.5523841	9.8488999	14.0008579	10.7134006	35.7987612	9.4720592	9.1797482	11.8599194	13.9404693	3.6288257	7.1972127	7.8998645	8.6574768	16.3608195	20.1971555	11.4796826	19.1091765	15.4278973	7.2853103	9.7354118	8.4706014	10.5461203	10.5152374	14.7470143	19.9464602	16.7839247	25.9873864	15.3254739	15.369617	14.0709335	12.3365497	10.0721052	10.1264582	9.334221	14.896226	11.73711	19.9477903	3.6288257	11.8741306	9.5441954	8.0819296	8.7005398	14.3013718	10.3078121	3.6288257
24-25	15.8036379	8.9983258	10.300566	9.8839866	13.8217696	8.9486654	7.9866321	12.0292595	12.4588336	3.7390369	11.5431508	9.47875	14.5794947	9.7171342	13.739182	12.6703947	20.5604863	12.8050121	9.4793147	3.7390369	7.913091	9.7378696	13.6763352	13.400841	14.7725318	12.270872	14.5543444	3.7390369	15.5033717	15.6631864	9.7669511	11.5699418	9.968631	3.7390369	10.5512902	11.5095258	21.6617025	6.3384898	13.3679491	10.2775093	8.5029875	9.0078199	14.1665028	16.2005859	8.9865843
24-26	21.5201265	10.0268524	13.3099516	9.5218162	16.8726547	10.9653349	6.992482	11.9641527	15.0987519	3.9946162	11.7550588	11.7515767	15.844373	11.5433793	14.7315683	11.8502662	21.214787	17.6673408	11.9454259	3.9946162	3.9946162	11.2449912	9.7756971	17.689065	19.7571016	13.7878011	14.7229156	11.5541995	18.1540359	16.645677	14.4580474	12.3695838	9.6149538	3.9946162	10.6833549	12.342177	21.457377	11.6471456	16.4029808	11.5056337	3.9946162	8.6534891	14.9831569	18.6952948	11.2249964
24-27	21.6193949	8.7622042	9.18676	9.3489219	14.1731759	3.8231502	9.6289243	12.9770508	10.401526	3.8231502	8.920418	9.9475231	9.0589687	11.9966035	15.5837891	12.4782888	22.3838542	16.3424193	8.1537336	3.8231502	3.8231502	10.8249528	11.2605628	16.1715258	17.3698656	15.7004801	18.887978	15.2036493	10.7380659	13.4940845	12.1883961	11.8815771	11.1888176	3.8231502	12.3267092	11.3586626	17.1656064	8.1862698	13.3255729	8.4137208	8.8949021	11.5801614	13.3539603	9.7449272	3.8231502
24-28	21.5492323	10.4608441	4.0077559	10.8715458	14.6058236	9.8745106	10.136292	13.3407132	10.3107223	4.0077559	4.0077559	4.0077559	10.7764336	11.0211776	13.5665251	11.251797	22.5231614	12.3371352	8.7596896	12.7992155	4.0077559	9.7711486	11.9074703	12.7655046	21.2584841	14.7562368	4.0077559	9.1160439	17.057952	17.9455655	13.6310701	12.2758811	11.1946982	4.0077559	19.8849033	13.6243456	17.0281468	4.0077559	14.1671442	10.183023	7.2041073	9.5691882	13.6845463	4.0077559	8.4086659
24-29	3.8507026	9.7541879	15.5011902	14.2390519	10.0215956	3.8507026	7.4718164	13.8927081	10.1603054	3.8507026	15.7484595	13.4482872	14.0341753	13.1259751	10.0214251	15.6294648	21.3578301	11.3849766	13.3032556	3.8507026	8.3430901	9.6726468	11.5186921	20.9327722	20.2573117	12.0116502	9.1451498	12.7262987	17.4582063	21.3351751	15.17617	13.3763029	10.2867765	9.5695583	3.8507026	16.0569186	13.9244899	13.6322848	12.8760256	14.4392403	9.2583483	7.6675867	14.2557565	18.8697434	10.142559
24-30	24.668118	10.2153858	9.3581421	6.7229761	23.618573	3.909096	10.5810467	12.6797124	11.4225024	3.909096	3.909096	3.909096	3.909096	11.2006329	17.8488091	10.1007577	17.1683886	12.1485417	7.3232201	3.909096	3.909096	11.5260266	3.909096	14.4981914	13.3103124	16.6735325	16.9725724	12.3398609	13.3803967	18.2018298	11.9626187	14.0374317	9.5141916	3.909096	13.7753647	11.4702713	17.7682435	3.909096	12.7411223	11.3659997	7.9051264	10.2984736	12.5417254	3.909096	3.909096
24-31	40.433191	4.0952709	4.0952709	10.4119067	22.5190005	4.0952709	8.6574661	11.6105991	14.4977847	4.0952709	4.0952709	10.8485696	4.0952709	8.482158	19.0109196	14.964418	19.3752777	22.6915229	7.2426551	4.0952709	4.0952709	10.8585214	13.5009834	15.5215817	18.6515742	12.7916037	21.5324461	13.0169002	18.9758878	18.2757523	4.0952709	4.0952709	10.4183325	12.7562824	16.7181687	10.5116915	25.5212087	4.0952709	11.0073792	11.4273817	8.3724049	8.506592	12.3004325	12.952085	4.0952709
24-32	21.9573656	9.6722918	11.8273364	9.4764596	16.5024264	3.8748527	9.2164571	12.3720669	12.8753022	3.8748527	3.8748527	9.3078206	9.9272453	11.8912816	15.6106643	14.5007889	23.6601014	21.217195	8.7584278	10.1268895	8.4249397	12.7588543	11.0104428	15.5305047	18.8497916	18.1979546	23.4923273	13.8760413	15.6874795	18.7049009	12.2841642	11.1404693	8.9426031	10.4746966	13.470127	11.2129418	18.5296763	3.8748527	11.3283298	8.8422751	8.4709884	9.0042191	11.6467207	3.8748527	7.3187161
24-33	20.5285677	10.1009928	13.0585262	11.892389	26.3984168	3.9250477	10.6157991	12.4546943	14.9277952	7.88499	12.0138027	11.0148701	10.3238928	18.0015005	18.2004532	16.1062257	17.7351456	16.8819325	9.647275	11.7809843	3.9250477	11.6483692	11.7736864	20.0312436	20.344151	14.1804747	20.692781	14.1504642	17.4149034	17.5731298	12.8510151	12.3349225	10.3533013	3.9250477	12.3715975	12.7183865	21.241273	6.4464783	10.5765296	16.9206909	9.6559736	3.9250477	13.6953077	3.9250477	10.0627492
24-34	23.896024	8.2088598	9.0559386	7.9340968	11.8281539	3.8754428	7.6332448	10.8139367	11.0981022	3.8754428	9.479389	3.8754428	3.8754428	10.6500796	18.4357396	11.005395	15.6832738	14.9129606	7.3347633	3.8754428	3.8754428	11.1783758	10.159644	14.9640255	16.2192835	12.57526	15.9345475	8.8889417	16.0090097	12.6588347	10.8235194	11.1526808	9.4607707	3.8754428	14.6121281	10.4788463	24.2279838	11.2968438	10.6043801	11.3569752	6.8916403	8.7902112	11.7991157	11.0480548	9.3094353
24-35	46.8467919	9.7761876	11.3743057	9.4561204	13.9425341	3.9067095	6.9792491	12.1822425	17.1240141	3.9067095	3.9067095	3.9067095	3.9067095	10.1727886	17.1872658	13.0176346	15.7616695	25.7736793	6.0543449	8.0233973	9.4641087	8.0705717	12.4167195	15.6267375	19.7627371	16.4115722	23.3417499	14.9648565	12.0257934	20.3153135	12.8550354	10.3623016	10.7765047	11.616412	12.7992186	10.9183519	24.9928607	3.9067095	12.2171045	10.2866374	8.6876996	12.6332045	14.3243712	14.1416359	8.6629044
24-36	22.1819715	10.3354487	4.4852943	10.3123995	16.2319267	4.4852943	4.4852943	9.1390257	4.4852943	4.4852943	13.7059352	4.4852943	13.907895	10.8004872	11.3682236	4.4852943	22.2873433	24.1104144	4.4852943	14.5287042	4.4852943	18.1812007	4.4852943	23.2651293	14.7212581	4.4852943	20.3817734	4.4852943	16.4578499	12.5116092	5.9356406	12.4590471	4.4852943	4.4852943	4.4852943	9.7803297	21.8843976	4.4852943	10.8846888	4.4852943	4.4852943	11.697513	9.0718874	4.4852943	4.4852943
24-37	21.7721472	10.4179744	13.7858533	13.8399499	22.8200342	11.2145927	11.8423619	12.1907732	12.3864328	3.9004228	13.7601056	3.9004228	9.6969095	16.8978333	19.597119	16.5493575	22.8084529	25.3589733	6.0979793	3.9004228	9.5524765	13.8413694	15.4212771	20.291966	14.0767574	19.7508959	30.3064755	14.5448826	17.6361643	17.566353	15.0593308	13.7496148	10.6313138	8.8329072	20.9560319	14.2751911	24.5076433	3.9004228	10.9499151	3.9004228	5.3099615	7.7344511	10.6989378	3.9004228	9.021872
24-38	40.1301	11.0055674	24.5475377	20.1247965	42.593314	4.2551059	16.8931514	18.6804699	21.9427931	4.2551059	20.2551632	4.2551059	4.2551059	36.7806296	25.7086448	24.09987	20.6334056	57.1391806	8.5752246	4.2551059	4.2551059	4.2551059	13.4670467	15.2170818	17.8645356	24.3879108	37.919757	26.8402558	24.8671922	27.3610666	19.9258823	14.9390056	13.614605	11.8429144	4.2551059	15.7308914	24.4268216	4.2551059	12.0726825	4.2551059	4.2551059	12.7005748	17.8583651	4.2551059	17.3598065
24-39	16.6609254	10.0250845	8.4389791	11.3117418	13.8253356	8.2614307	7.9178775	13.3993962	12.8535603	3.8229374	8.1620249	10.7188314	10.488565	9.6325775	10.6677007	14.8664069	21.6395157	16.3292621	8.7807258	11.4109269	3.8229374	15.127761	12.2919321	17.4413526	15.5357561	15.786114	10.1677673	10.6756044	16.4958859	21.4653396	10.9633576	10.3230815	10.1182645	8.7283748	11.9154979	14.1765252	24.2584373	10.3887003	12.0710894	10.8794456	8.1835904	8.9412186	11.3291375	14.0478973	7.955797
24-40	13.9858615	8.196161	9.3794858	7.2375422	12.1535092	11.103131	8.0445788	12.8202953	12.6639156	3.9182021	3.9182021	9.3126027	10.0679555	9.6176285	12.83261	13.7605303	15.6337264	11.426715	11.9919042	8.6237952	13.5354038	15.1801869	12.6622157	12.6721914	15.8118931	15.7012822	13.8676538	10.3677257	23.5349785	14.4042404	12.1319725	13.3612679	10.6567196	9.6951025	10.899683	10.8022404	12.9308267	3.9182021	14.3201374	10.5257926	7.5058155	9.3129931	13.1705702	3.9182021	8.0876113
24-41	31.1536569	4.2949198	4.2949198	9.6513849	19.4899198	4.2949198	7.3208044	4.2949198	22.2796261	4.2949198	4.2949198	4.2949198	4.2949198	18.9548717	14.7870184	13.396291	33.698461	23.1152884	6.7126919	4.2949198	4.2949198	4.2949198	4.2949198	13.0884536	20.9110494	15.0876538	24.2400807	14.9974738	23.3669046	22.4097172	4.2949198	12.40943	11.4678048	10.7398351	15.2487114	11.6360443	21.4500621	4.2949198	15.3407452	4.2949198	4.2949198	10.7954341	9.4238439	11.2221027	9.5444898
24-42	26.8775743	8.529453	3.9629861	10.1832115	11.4675062	3.9629861	9.4989321	10.4657051	18.4062141	3.9629861	10.4392532	3.9629861	10.4540776	19.0644769	16.2491522	15.6777852	29.0405987	24.4087753	5.4244123	3.9629861	3.9629861	13.1270739	9.8099549	14.8970184	21.0207133	19.3689007	20.8019732	16.3008419	16.8920337	14.9324168	11.6121699	3.9629861	9.9356392	12.8272503	17.2313145	11.9115611	16.7422032	3.9629861	12.3042297	9.6979324	9.4997438	3.9629861	13.5353335	3.9629861	8.8403942
24-43	18.4510363	9.6359502	15.9541481	13.0008361	11.7141346	3.8610646	6.3538251	11.9722979	14.0152528	3.8610646	14.2897937	14.4066179	14.1635116	17.7724737	10.5296103	17.8312448	17.5295817	13.430153	11.5371136	12.2945356	3.8610646	13.7820045	11.104017	18.6489681	15.8827431	14.0677427	14.9122644	15.8080111	14.1970235	20.7737094	13.4489989	12.9160803	9.3813012	9.7767188	12.3314297	13.0119976	16.5921347	11.6233207	11.3808903	14.8514025	7.8397772	9.3171452	14.1147028	11.3064678	9.4831314
24-44	16.166969	8.9323768	11.1548356	10.1980032	19.9511176	3.8409203	7.3589313	12.5452838	15.298696	3.8409203	9.9084617	8.2729893	11.2060342	11.456761	12.8816986	10.4977219	20.335258	14.4843103	10.8935326	9.1511752	3.8409203	10.7638597	10.3938809	16.9624816	18.6959074	14.5308388	15.1190395	9.7881752	17.1457056	18.0208648	10.38841	11.6033513	9.362934	3.8409203	10.048782	11.6163345	19.932617	3.8409203	12.5196872	11.0071676	8.662589	7.7641551	14.1674825	15.7893146	9.1863352
24-45	52.1940715	10.3453221	12.9409128	9.5900763	32.5508299	3.9733309	8.7504761	12.8573035	13.2452358	7.5975932	3.9733309	3.9733309	3.9733309	18.330897	23.3592587	12.8835889	14.6654517	42.3924724	7.4097736	6.4525301	3.9733309	10.5328153	3.9733309	19.216584	21.129037	14.2278122	14.9721224	12.0159575	14.0124774	20.1477393	14.311228	13.5342448	9.4253288	10.6221897	9.086555	12.5828667	20.667496	3.9733309	12.5697547	11.4492242	8.6780985	9.7131881	12.5717607	10.3698479	3.9733309
24-46	20.3416257	10.3220876	11.0370629	10.5950156	11.3764316	4.027237	8.5498843	13.0822204	20.9985824	4.027237	8.5216863	11.5273083	11.4152393	8.1867931	11.4061562	15.8422267	25.359872	23.2269918	6.7012097	8.6673311	7.3125317	18.1381036	13.923677	28.7800648	16.8549257	16.9133129	20.0294859	12.9683699	14.1288528	19.184463	14.5091819	10.5455146	12.4983353	4.027237	16.4966418	15.5666651	21.5915946	4.027237	12.3122686	13.4292051	8.0240124	10.6058028	12.3437442	17.3573641	6.9093912
24-47	23.282378	4.1908774	12.9400737	10.1729116	23.464673	13.5611808	7.4243502	13.0041291	13.5778452	4.1908774	4.1908774	4.1908774	4.1908774	13.7664575	22.6023284	11.9614301	16.4594945	21.4423676	6.2097817	9.3305437	12.025123	14.6736608	4.1908774	16.7772047	23.0764348	24.2392948	36.7329914	14.7515039	20.1414594	18.7204538	18.3958496	14.8854426	9.8352541	12.150104	34.9926255	11.5312132	21.9060184	4.1908774	14.3741752	10.6581843	4.1908774	4.1908774	12.6164221	11.6411061	9.6276157
24-48	29.6843526	4.0934493	18.3719	16.5244203	18.7346319	4.0934493	9.3420872	13.6808565	16.5754751	4.0934493	18.0999816	11.6236873	12.5500917	22.9880571	16.1839675	25.7931326	22.7159319	16.6664309	12.1875	12.7127897	10.3956838	13.719681	11.3495357	19.3387327	27.0729534	19.6544227	4.0934493	19.4936178	16.1307429	18.0512912	15.7839985	13.2616088	11.9546312	16.4082911	8.77083	17.1216434	21.2656408	4.0934493	11.7413332	4.0934493	9.7867012	8.5489372	14.1461859	4.0934493	9.660139
24-49	28.1697745	9.2918404	19.5862417	17.1961162	27.6177404	4.1239934	9.9964916	13.3777192	13.4019268	4.1239934	15.9258985	4.1239934	10.8914155	20.0802914	11.1377863	17.4960081	13.7351444	21.7168839	7.4215004	4.1239934	4.1239934	4.1239934	15.0393663	17.223296	18.6683403	19.2268507	19.841269	18.0020722	14.5518906	20.2192092	13.8173978	10.987153	10.8036803	4.1239934	12.9747758	11.1045798	23.7914308	4.1239934	10.0649908	4.1239934	6.499108	4.1239934	9.5858868	11.0245021	10.9606612
24-50	20.1130293	9.385216	16.3664887	13.8304654	12.7085569	4.0194063	8.5280605	12.7212848	14.6267132	4.0194063	17.672603	4.0194063	4.0194063	19.3682767	15.5346887	18.6477374	21.3895184	17.4743088	11.0558382	4.0194063	9.8015142	14.6068996	12.8214826	19.188372	12.8429162	17.625115	23.2134432	16.5341141	13.62394	15.6751606	13.3765548	13.0905374	12.7743147	9.5428297	11.6402758	14.2326039	21.3596857	8.7687527	9.5506799	15.9016812	4.0194063	10.044543	12.9979008	9.770868	4.0194063
24-51	18.0023925	10.3133692	9.7093171	11.450856	13.0956877	3.763794	8.4768246	11.9978646	18.3815335	8.0150186	9.776332	9.3806202	10.0319648	12.0869493	14.7716528	15.4322449	22.2216546	22.1434639	8.2217542	11.0145995	7.9801238	15.4513864	11.2838962	21.1850717	15.583961	16.4732652	22.6546578	11.9044456	14.1121743	17.5173527	12.598709	11.5201123	11.2361915	10.2850054	14.3553847	15.4506902	19.6809764	10.5120062	13.3192138	9.7861024	8.1279422	10.7830281	10.8550179	14.4034836	7.8650074
24-52	13.2579216	9.0383145	12.1873822	10.0891329	19.4683347	3.8944811	7.4405221	11.8876211	15.0242406	3.8944811	3.8944811	3.8944811	10.8922527	13.5428737	13.5497581	12.6168206	17.2508018	14.079506	11.2834253	8.9763753	11.5349318	12.4807742	11.6025966	10.0743673	18.7041387	16.7091709	12.8333701	11.6569455	16.3688933	19.4151798	14.0341512	11.694333	9.0375809	9.8604883	10.4241645	11.6727852	19.0961028	3.8944811	15.6237929	11.1352289	3.8944811	9.678775	14.2392992	3.8944811	8.3134485
24-53	13.3512053	8.9957932	8.6485815	11.0176217	9.3172984	8.2116267	8.2733901	11.4970274	14.4807087	3.8406638	9.1741058	3.8406638	11.5061451	9.6290038	10.7563631	12.0091606	20.4129806	11.6934558	9.1244604	11.3673742	7.0915942	11.7729313	11.6835097	19.6817321	13.4791171	11.7086151	12.4562378	7.6830616	12.3149526	21.213938	10.4375654	8.6168538	11.6702527	10.2774926	9.0953493	14.3768428	17.7441104	10.369425	13.3476444	12.0964793	9.0930957	9.6257637	11.6640228	18.3678169	8.3390026
24-54	11.7709948	10.1229741	13.7382744	8.8246326	16.0319397	11.8976399	7.8853388	11.5692752	13.1556007	3.9577244	10.0390772	12.1717899	3.9577244	3.9577244	15.3733631	12.3900502	14.6631109	10.1556478	10.3346616	3.9577244	9.6250403	16.576596	12.8389082	16.4523	16.3559301	13.2630742	12.3516475	9.8202004	18.1475829	12.0884642	13.4747791	12.8167146	11.9126148	9.7471403	15.8697538	10.2725731	13.338608	3.9577244	13.0489994	11.9133105	8.971468	20.0529138	13.660085	3.9577244	3.9577244
24-55	22.2181665	8.4885499	14.9685626	13.6453021	18.7563792	10.1824984	9.1511121	12.9833701	12.0213152	4.0625393	16.9055569	4.0625393	12.5398874	16.2147122	11.444106	17.6480905	16.6545249	15.8675131	12.7279231	14.074043	10.3364932	4.0625393	12.266615	22.2532643	17.9251102	15.0255256	13.2360721	17.0461154	22.7800476	18.4551888	16.1977442	13.9909544	11.0922165	12.1355226	4.0625393	14.9207389	16.6610455	4.0625393	12.7385303	13.2646945	9.3239479	10.527713	15.9960974	11.9010466	11.1002718
24-56	19.3322154	8.6278097	9.4254927	9.2736247	17.1272217	4.0243658	8.6564449	14.556483	10.702891	4.0243658	9.5292313	4.0243658	4.0243658	12.3065221	13.5357631	15.7307151	23.4357823	19.977245	8.7079265	7.3841882	4.0243658	21.3126005	4.0243658	23.5492955	15.312012	18.0443144	18.83324	13.4919234	17.431165	17.6404753	4.0243658	12.6183097	11.6466277	4.0243658	4.0243658	14.0166742	18.8891881	4.0243658	14.0797814	11.8245434	7.0899384	8.4252949	12.0244412	12.2308457	6.2898835
24-57	24.9302634	3.9209705	9.8199418	9.0722188	16.9898238	3.9209705	6.9800161	11.7757829	13.3491428	3.9209705	9.215991	3.9209705	10.0668769	15.3229995	14.8002667	13.9426808	19.889523	20.8352941	7.4229451	3.9209705	3.9209705	12.4641987	10.0349179	15.1390313	17.1694566	16.7034093	20.3306425	13.0349066	19.7275989	17.8929787	10.5712525	10.8666604	10.5038103	7.9664224	19.3291708	11.4855404	19.382219	3.9209705	9.7946663	11.8312739	8.8807708	6.9453799	13.3309663	3.9209705	3.9209705
24-58	14.7867647	10.3123234	17.4523802	13.3453996	3.8315808	9.9721637	8.267223	13.9422796	10.8289928	3.8315808	14.3198466	9.5523778	15.2087638	14.7380774	3.8315808	16.4752306	20.4131511	13.3430734	14.1873969	10.9409243	3.8315808	3.8315808	3.8315808	20.1646151	16.5646284	15.4892093	9.9472884	16.2984701	21.2217884	17.5729311	13.8210244	13.2918851	12.6806993	9.4500188	3.8315808	16.5739609	16.5125519	3.8315808	12.5726684	13.8789099	3.8315808	9.4180769	13.8290235	9.8878828	10.7042411
24-59	33.0905371	10.2991576	13.4319852	12.5612815	20.7715823	4.0070054	10.7956824	12.9840737	10.9471776	4.0070054	13.9480548	4.0070054	13.7618719	17.7735983	18.3846552	21.5867598	18.4005575	22.4138123	9.0163483	4.0070054	9.0888387	11.6731065	10.8966326	17.1837614	18.1610278	19.3241009	15.9378423	14.4303882	14.647008	17.188555	11.5255185	12.3111411	12.3339667	4.0070054	11.746008	13.6081801	17.3446893	4.0070054	16.9665445	4.0070054	4.0070054	8.8911034	10.332856	12.2002031	9.5067632
24-60	20.467041	9.0961226	10.7412475	11.6991745	16.3579534	3.9594542	9.0655759	13.0944555	20.0438433	3.9594542	8.6355256	3.9594542	13.2262206	13.777117	13.996313	16.683352	19.6362239	20.6521545	8.3211486	3.9594542	3.9594542	13.0848414	3.9594542	18.9700237	14.29401	18.8185614	18.5324684	10.8031879	19.1097938	20.3209338	14.8137557	11.4924871	9.4166571	13.0646819	3.9594542	12.407319	29.2989403	6.2524432	13.2395855	12.2147725	8.3058164	11.1589701	11.9625424	3.9594542	7.0143958
24-61	30.9010407	8.3932754	6.8496551	10.44617	27.7717242	3.8572082	7.6891179	11.0289808	14.3468321	3.8572082	9.130687	3.8572082	10.2809911	11.9439979	19.5292291	12.4110436	21.7788062	22.0726855	6.8552749	8.8416852	3.8572082	11.0132922	11.8467991	14.1290435	21.7206153	15.3396933	30.6281767	13.6096787	15.5503859	19.1130734	10.0524176	11.3413634	10.531299	10.6382181	15.9508488	11.106578	25.7383474	8.7103768	11.7498692	7.316022	8.7123884	8.0539697	12.4566841	12.6043768	10.3648314
24-62	10.2441357	10.3453622	12.3608225	14.0334666	12.5968616	9.8569318	8.0439947	13.2832124	9.3701122	7.0204677	11.5281184	10.5244155	10.5613863	12.4622865	14.1859863	13.5659124	15.9419223	10.7422625	12.7983491	3.5964201	9.0163718	10.2643096	10.6365111	15.5754171	11.8995304	13.6143991	12.7669748	10.5654458	17.5294637	19.115566	12.9207066	12.0939132	11.4060377	3.5964201	9.9163607	14.2908266	16.8612659	9.8111806	12.2231659	11.7755962	9.1278829	9.1824269	17.0027822	18.006666	9.4186765
24-63	18.5389205	10.5723515	11.6317621	9.5767283	13.7894714	8.2163907	4.0891061	13.1855697	13.3370632	4.0891061	4.0891061	4.0891061	13.4773684	8.3586279	15.5160372	15.4154513	19.7905641	15.2235705	7.2523468	11.0084486	4.0891061	13.1174139	12.4897717	15.8010209	18.4253567	14.3986597	18.0164112	13.4837985	17.1596743	17.7092834	13.1198206	16.5230452	10.1495255	11.3644216	9.8332705	11.2835462	15.0969317	4.0891061	15.5814623	8.209293	7.1378573	8.9582967	10.5096037	13.4225331	9.395632
24-64	10.8060057	12.1260174	16.7109557	12.7614729	12.1085354	4.0623432	9.2376781	13.4910517	4.0623432	10.2659428	16.5218265	15.2210472	4.0623432	22.4437939	14.3314234	20.4039664	18.7969764	15.3753841	18.3551379	14.6992639	13.7422361	14.2917665	12.542698	21.3548139	18.1398594	14.17998	4.0623432	19.3721733	21.3823099	18.0573876	17.4095503	15.8115266	13.586285	10.4542315	14.0593164	12.826782	13.1093691	4.0623432	13.838692	12.3562141	8.9567076	10.0665608	14.3345538	4.0623432	4.0623432
24-65	13.6299562	8.3903772	13.5544675	10.7440025	12.2798151	4.0544116	6.6172791	13.0151353	10.4679151	4.0544116	7.7604795	4.0544116	10.5047875	16.9511102	14.4454999	16.0740509	19.9732974	15.344057	9.8460619	14.0379278	10.4846498	11.7362625	12.1163715	15.6841578	17.4941354	14.6191834	14.59063	17.3938793	22.0578815	19.3291006	10.8736877	13.8445188	12.9579305	4.0544116	8.8077272	11.4206825	16.0933223	4.0544116	13.6667637	4.0544116	7.2962628	7.1268503	13.1424692	13.1464017	9.9027112
24-66	14.8336168	10.6875718	13.6465225	15.5881255	3.7967005	3.7967005	3.7967005	12.8278484	13.3036962	3.7967005	15.0244676	11.4448729	14.4797975	13.4753407	12.5645632	15.0931022	20.8250079	12.8321031	15.58864	13.7586096	3.7967005	11.1110324	13.7128003	18.5704359	17.6646125	14.3978591	3.7967005	13.5095494	24.1008712	18.8344295	15.5716624	11.8049298	10.8882978	7.3388951	9.7697628	16.2644353	16.4765269	7.919865	14.0373538	16.6958945	8.6737649	7.4035372	16.8676538	14.8172042	3.7967005
24-67	16.0148107	10.5415457	15.4138913	14.8742911	11.7192705	9.9578867	9.3814683	14.2284507	12.6838691	3.9370801	12.324731	10.5202769	14.7308967	16.0338314	11.9067779	18.2585991	19.2764683	13.9014984	12.4607031	13.7337475	3.9370801	9.6914448	14.3513308	19.0095193	16.1358036	15.4346004	17.6266167	14.5938023	21.965915	20.0711117	14.7047654	12.4873914	10.7660635	10.4372923	13.6619757	14.369571	22.6282515	3.9370801	13.8242937	13.1115955	9.0626351	8.1073776	14.5813058	15.2962476	11.029321
24-68	15.1879792	10.8450274	14.198802	13.2152622	19.2646765	11.9746955	9.5211871	12.3440314	14.5166472	3.8335328	13.3589826	14.9070345	13.7713529	14.7627236	11.9695425	17.1831248	20.3083487	11.9261037	11.1481166	13.3864123	9.9793163	3.8335328	12.199664	16.7414301	21.6383052	12.6053595	12.4002299	13.6207898	18.3337886	24.4866632	14.1916616	13.0102311	12.5465975	3.8335328	3.8335328	15.4902922	16.7313909	3.8335328	13.6570857	13.5293641	8.7000715	7.6814069	14.750873	10.32883	7.9877783
24-69	39.7041867	10.0138873	12.0868233	8.0600063	33.9300263	4.2668883	9.8487866	10.2687098	4.2668883	4.2668883	4.2668883	14.3112392	4.2668883	11.0085642	28.1164603	16.3745117	36.0639784	24.2761668	8.0487567	11.11558	16.7447988	18.8678103	4.2668883	21.7911525	29.2385196	30.8793643	13.6614119	17.9583278	23.6059498	22.4903748	4.2668883	12.9429323	10.7538441	14.9114424	15.9336448	13.0421875	32.2902033	4.2668883	13.3508744	4.2668883	9.4415327	9.7296598	14.5680718	4.2668883	4.2668883
24-70	12.8956044	10.1785931	11.2428544	11.3419301	12.8828326	10.3113369	8.0820678	12.4042064	12.7410752	3.7184036	10.5729696	11.1489825	13.2526082	9.3185961	15.5762535	12.2129139	20.1473633	11.0291923	10.3063028	9.0299964	9.0567926	10.1210064	10.9602953	16.6590385	16.6592751	13.5826214	13.725497	9.8642817	16.9311101	16.9148657	13.7537211	11.6184338	10.0745109	9.2216251	10.0145758	12.1465708	19.1799948	3.7184036	13.3721433	11.5454369	8.8372924	9.531161	15.3080062	22.0783199	8.4170967
24-71	24.9371365	8.024828	11.9740383	8.4248051	18.8940653	3.9132329	9.3504292	9.549548	13.3461046	3.9132329	10.2680157	3.9132329	10.5197224	12.5254893	13.5815713	9.4960938	24.8265587	18.1127316	7.7118318	3.9132329	3.9132329	11.6884227	11.3763377	15.4105763	15.234586	15.1009866	19.1282533	12.9551291	15.578572	18.8401503	11.7769927	10.231055	9.8510938	3.9132329	10.5476392	11.2527255	21.3964155	3.9132329	12.2106969	8.9326225	8.5549399	7.2632069	12.797837	10.9158685	3.9132329
24-72	18.930786	9.0566686	10.4172361	10.7665452	10.9116619	3.8564371	9.5449439	13.6046976	13.4867024	3.8564371	3.8564371	8.6428753	11.4799657	14.3746107	15.4499941	12.9528488	22.1865433	13.214209	10.2016099	11.4704393	3.8564371	3.8564371	13.8613663	14.6245234	21.2554478	16.2547241	13.3881308	9.6532397	14.7326288	22.7027721	10.6714867	11.1840112	10.7477296	10.5962567	3.8564371	11.628642	22.0280956	3.8564371	14.0704402	11.3076517	9.9081202	10.2741144	13.5858547	13.7947899	9.5180135
24-73	18.9254206	9.2921412	11.2673537	10.2611846	18.5389343	3.9310482	7.3615833	12.843934	17.9325008	3.9310482	10.1025896	11.2788733	9.8455509	10.9592276	14.8083257	11.5865546	22.3887995	19.0740209	10.5623446	9.223885	3.9310482	12.6579741	10.8078345	15.5456899	20.2804015	12.4491811	18.870436	9.6608147	20.0715055	22.5682165	11.0115616	14.2291464	10.8152429	3.9310482	3.9310482	11.2408904	19.88363	6.5840963	13.1641707	3.9310482	10.6544493	8.7640695	13.7747464	3.9310482	8.9814319
24-74	18.6708019	8.189091	15.9707813	13.901505	27.9532764	3.9942246	7.8669999	14.9661961	13.2466818	3.9942246	14.6140475	3.9942246	3.9942246	19.093745	15.5717166	17.938859	19.6618669	13.3158341	10.1475106	3.9942246	13.0717224	16.1079499	14.6415626	15.302231	17.1180018	21.3372899	13.8471997	17.4876112	18.9200488	17.0253645	15.3394182	12.0290118	12.1127558	3.9942246	18.9074827	15.2387041	17.6113912	12.6764332	13.2372962	14.5347467	10.504418	9.1239241	14.0057001	10.4876593	3.9942246
24-75	12.9258469	9.9009645	14.6678844	13.483189	14.2035664	3.9043382	11.3945468	11.2636709	9.3473513	3.9043382	13.5731054	10.7745031	10.5656015	15.4641662	3.9043382	17.1915673	16.2689053	13.7659311	11.5346198	3.9043382	3.9043382	11.3926608	15.3724167	15.1282954	14.3824174	12.2978324	3.9043382	17.1597163	14.8307727	16.4271372	14.7572076	13.0901533	10.842015	9.781496	11.5583024	16.5249879	16.4305311	8.6916262	12.8574819	13.7138502	3.9043382	7.8518408	16.7958231	19.5870279	9.1085533
24-76	35.7586603	8.7794362	12.1659982	11.6503273	55.4329388	3.9573453	9.4062902	13.689809	17.5539372	3.9573453	13.9231831	12.8814541	3.9573453	21.6631126	17.5496401	13.6368522	22.9949171	41.3624132	7.894787	10.5541944	3.9573453	12.4396035	10.0510734	19.3524144	23.8412791	15.7719748	26.2103178	14.7700891	17.3491957	27.2551833	13.7849864	13.9222167	10.2288701	10.2596589	14.3085817	13.4462348	19.2097469	3.9573453	13.7041675	9.8892855	8.6272712	8.5384198	14.1562654	13.2462269	9.2178279
24-77	28.0451184	10.0710525	5.7463433	9.3105981	21.8248136	3.8630573	9.9537963	12.3388109	15.1102152	3.8630573	9.3831258	3.8630573	3.8630573	21.0665581	25.0829998	9.5068676	21.1234941	35.1942301	6.2417146	3.8630573	3.8630573	11.6790829	10.2272645	14.8542067	22.2185641	13.331009	23.2573265	13.7423799	15.6395268	17.3931549	3.8630573	13.5002121	11.2790598	3.8630573	13.7102292	12.5364785	21.3040432	8.7260548	12.290951	9.7924218	8.0049434	14.0550211	11.908047	3.8630573	3.8630573
24-78	22.5987593	8.4476906	10.3612892	11.7061768	17.2148886	3.9379556	5.8097271	13.9160785	11.0647699	3.9379556	8.3114856	12.9123355	3.9379556	11.2742426	11.1334204	16.5819159	18.9240181	11.4409903	8.3618723	9.7897719	8.6327525	14.8579502	3.9379556	21.1378035	16.5148365	17.9714528	17.146719	3.9379556	16.71986	14.707398	9.8681321	8.924985	11.950469	12.1586907	12.3167268	13.8685327	21.8083393	11.0838383	12.7092971	15.0531867	8.2224201	10.8896711	10.668198	3.9379556	8.5941303
24-79	11.7537283	9.7582348	14.8633964	14.6560869	11.3828711	3.8559137	8.7458621	14.0435844	13.9474482	3.8559137	13.6189499	12.7258659	16.3475744	16.614879	14.9218105	18.5788312	21.797125	12.9411023	13.0053946	14.7173653	10.126348	3.8559137	9.8459307	15.5082274	15.3819501	15.2073999	15.0985988	15.5068492	19.8512945	20.0595544	15.0854479	15.0385104	11.5913518	3.8559137	10.5393367	15.7362079	18.037987	7.9874074	14.0258058	11.0783078	8.7288519	9.2864687	15.1239066	11.1726085	11.8937026
24-80	15.9441132	11.5220685	16.7921143	13.9757583	24.367458	12.2150504	10.6877437	13.7440052	10.0605065	3.9768029	17.29493	15.981825	3.9768029	20.2991522	19.314865	18.1856481	26.6442907	12.8757161	12.9608925	12.9237503	3.9768029	12.9903518	11.9302329	17.4338878	20.8167781	17.7780821	11.0044498	17.8647048	18.7857857	19.1170857	16.8720395	17.6795762	11.0943269	13.4377483	12.7703288	17.7349573	17.589111	7.6440566	15.2397566	16.8779324	3.9768029	10.1311822	12.7171915	3.9768029	12.5396492
24-81	19.4836014	8.1846657	9.9587834	12.1880216	20.1203436	10.1303667	6.0904617	12.6292148	15.2901589	4.0821514	8.7128992	4.0821514	14.9446435	8.8550855	10.3209239	15.1206675	19.6195546	19.7118867	7.5516367	4.0821514	4.0821514	11.4873516	11.2208783	23.5428847	12.2665866	15.5164791	20.4482943	9.4333537	12.819058	16.3808456	11.8599851	9.5152258	11.0518791	4.0821514	4.0821514	13.5788671	21.4601196	4.0821514	13.3851814	9.7142787	7.8719683	10.0598235	11.0097515	12.6492546	9.0377174
24-82	14.8107516	9.5071794	13.8499157	15.5166014	10.176228	3.8111722	8.0652702	11.310506	9.0821742	3.8111722	13.2229052	10.5343833	14.8519543	13.5269366	13.4527091	14.7835673	17.8828527	11.5908462	11.2875932	11.4000641	3.8111722	10.232634	11.4037098	18.399093	14.2573318	16.1852689	7.3923295	12.4717926	18.9989498	21.7755707	11.7228261	12.6242286	10.3484155	9.4633922	12.2947168	13.8040769	17.6830364	3.8111722	12.336588	11.8369491	8.6085312	8.999513	13.1821672	14.9457098	3.8111722
24-83	20.5327966	8.3379771	10.3384311	10.4719469	14.6859977	3.8741444	3.8741444	11.4326106	12.9542884	3.8741444	3.8741444	3.8741444	11.1846803	11.3394181	17.2999807	12.9913512	21.5763982	26.4649634	7.2891782	10.4978535	3.8741444	10.0777892	10.0388134	18.2458165	19.1767603	16.3404666	17.1787699	10.2048215	15.9533011	15.7002528	13.5564884	9.7036915	11.392333	9.0444349	13.1472908	12.8095769	18.6043003	3.8741444	15.5918417	11.211594	6.3419006	8.6257439	12.4647109	13.5464091	8.7783826
24-84	24.2216552	9.5855612	9.6139716	10.1877959	18.7652341	3.8021729	8.324223	10.0138065	15.8356951	3.8021729	8.2834942	3.8021729	3.8021729	11.0158913	16.0199917	14.1428163	21.2316503	22.5969709	9.3519907	10.054365	3.8021729	9.4714465	12.1472325	12.3365052	17.7451701	14.7683269	16.9404587	7.830463	15.1549616	19.4764481	12.6299264	11.470942	10.5181528	10.7540755	11.403339	12.0411995	24.3069684	3.8021729	11.5773569	12.3230505	8.8936624	10.5714767	13.5361708	13.2275804	9.0739418
24-85	23.7041831	9.6143872	4.0430451	10.509067	9.2004782	4.0430451	8.0029039	13.3938623	15.6477293	4.0430451	4.0430451	4.0430451	11.5513404	14.5258424	14.9708707	11.9026053	16.8314515	22.3093654	4.0430451	4.0430451	10.5397706	4.0430451	4.0430451	11.913771	10.6276841	10.8958051	23.3453666	4.0430451	4.0430451	16.2433931	4.0430451	4.0430451	10.6538858	4.0430451	4.0430451	10.0692155	21.5165525	4.0430451	10.2275816	10.1085976	4.0430451	4.0430451	11.2800159	4.0430451	4.0430451
24-86	22.5447224	9.529559	13.732966	13.5727262	34.468995	4.0429796	10.9193795	14.4227382	11.6581676	4.0429796	16.6344357	10.6520417	4.0429796	20.8498009	21.9464343	19.678239	19.7238096	16.3583701	8.3517697	12.3333681	12.2141199	13.6149545	13.6835165	18.057009	19.9763147	20.6200094	12.9117926	18.2196747	16.0565312	19.9051944	15.5901136	15.3683412	11.4742789	4.0429796	13.4063691	12.4882359	18.0057483	16.2918414	12.9356689	14.1356205	9.7409671	9.3871856	13.2203383	4.0429796	4.0429796
24-87	24.8554355	7.8333655	11.1181045	10.7300601	18.627409	9.7449446	7.6249336	11.2548013	13.3227636	3.7676163	9.2538081	3.7676163	10.5470264	12.3129882	16.704692	12.3261532	16.3199009	20.2618578	7.5224775	3.7676163	8.544847	3.7676163	3.7676163	14.1191278	16.7537889	17.1886285	18.6138555	10.4768805	13.9246106	16.5061211	10.9452156	11.4076741	9.9039051	9.8127694	10.189594	10.989233	22.1553914	3.7676163	12.0255451	9.2656588	9.3802583	12.7897509	13.5948104	8.6489677	9.6816107
24-88	3.9453388	9.6172979	15.7640735	11.6716739	13.4748961	12.1060592	3.9453388	13.7927693	3.9453388	3.9453388	15.7125645	3.9453388	3.9453388	16.009486	9.2164281	20.4966883	11.4991338	14.6505314	12.0737395	3.9453388	10.7076936	12.3040044	13.5845624	21.1057608	13.629421	12.2634399	3.9453388	16.6879667	24.2459811	15.6048872	12.8486412	13.7542405	11.0828444	3.9453388	10.221799	11.1366753	11.4773573	3.9453388	13.9281617	11.5302402	6.2355243	9.0249008	12.3322806	11.49301	3.9453388
24-89	13.734521	10.6616969	12.0057719	12.6959018	10.4915284	3.8703687	8.0046196	12.3085756	12.13159	3.8703687	16.7265593	10.6303571	12.3091817	17.024376	11.5399128	16.44615	19.6367059	14.115498	11.3934989	9.7157059	3.8703687	12.0439186	12.5852878	17.2530927	12.9710086	11.9555686	10.6845349	16.8339779	3.8703687	20.1075147	13.8525236	11.6817491	10.2271289	8.9881706	3.8703687	13.9241083	16.9047787	3.8703687	12.1833685	11.8190843	7.4158942	6.8842954	14.1465517	15.8780369	9.2964829
24-90	16.9836564	11.6039431	19.8144913	13.7720082	21.4734592	10.5676953	3.9052513	11.5861546	10.3560117	3.9052513	14.1308917	11.4085686	3.9052513	17.7439753	21.1760102	15.1753522	17.480674	12.7030884	11.4151304	9.9385351	3.9052513	9.6406352	13.5093722	18.9679524	13.7250069	15.9712685	15.4092704	14.0666645	20.1486662	14.4890732	12.3480787	10.8321589	9.198561	10.492872	10.8555309	13.3948355	14.5095406	3.9052513	12.3291514	14.5749488	7.7723559	8.1853822	14.0054026	9.167933	9.2421117
24-91	14.6440509	11.2154188	15.7906619	12.3113017	16.0729375	11.7893325	5.6633023	12.9774484	12.4642988	3.8333249	14.4807419	12.9256244	10.0970844	16.9897696	12.1327426	18.443107	17.4611992	15.4109967	10.8315051	3.8333249	3.8333249	10.2897701	12.2456586	15.9252789	14.1372432	19.8069324	16.8441298	15.6637825	15.4042981	15.3142288	13.5552267	12.0072028	7.3414292	3.8333249	3.8333249	14.2943858	18.9325776	7.8288138	9.7806163	15.6128744	3.8333249	8.7415379	14.8065017	3.8333249	9.3698211
24-92	19.0873351	8.8758872	9.0210873	11.6705548	13.8002351	3.7560091	3.7560091	10.0976307	14.2502999	3.7560091	7.9370084	9.8512138	11.2330132	10.1176467	13.7583729	13.3293094	23.3569003	16.9174384	9.2768862	8.2544979	3.7560091	13.3931697	8.9543094	17.5026635	15.7824146	13.6636475	15.9748471	13.0272154	14.4313643	16.5294966	13.0199856	10.4863577	9.6134279	10.6100613	10.6708748	11.4533106	24.8167479	10.7450182	12.5012707	9.8474439	9.6275608	13.1050232	14.7765433	9.8223903	8.599574
24-93	12.9543525	8.9033809	9.9024601	10.4221374	13.9541163	9.2939276	8.4921668	11.4605443	14.8911983	3.8738177	9.9252463	16.7306349	10.6671363	8.9039557	11.7355077	11.7718089	18.8620904	12.2105336	8.6722615	10.8308112	3.8738177	13.4767734	3.8738177	22.7075055	13.4077996	10.9679965	14.0641986	3.8738177	15.7387002	17.7077912	12.9102337	11.3351762	10.7980873	8.2634366	3.8738177	13.8586796	22.5002772	13.3974075	13.0652079	13.8249603	9.1514444	8.7411164	11.9290965	25.7995344	3.8738177
24-94	45.1776151	12.4632094	18.3495339	13.3217392	25.5357255	4.0945995	12.7808944	16.2053341	12.8048911	4.0945995	18.2074617	4.0945995	4.0945995	21.2422121	19.4739836	19.445226	23.5457734	15.5678099	9.5177251	17.1135711	8.8288004	15.7938492	16.0875399	23.320081	23.753486	28.8603855	15.3739993	21.6280615	16.7602256	19.4676424	22.8349393	16.6332923	12.0327262	15.0962655	11.935193	17.7387123	20.845008	4.0945995	14.2543471	15.7791482	8.8431295	4.0945995	17.6318692	11.765943	9.9081074
24-95	15.5647024	8.1353971	8.6810813	9.3839072	11.6396836	3.7973409	7.485042	10.683312	15.5663661	3.7973409	10.5950168	11.7624788	11.1063697	11.1942562	10.8935686	11.8041279	17.5785887	15.8119604	8.9800206	3.7973409	7.6878175	12.1965898	9.7181913	17.4313529	12.3068144	12.4872317	15.4465847	10.6273233	14.8408623	14.8436306	12.2214056	9.8911829	9.5212776	8.4406518	8.128963	12.6331037	18.0765111	10.471622	12.0206259	11.7222092	8.398463	8.3701299	11.1760419	16.4670996	7.8213492
24-96	22.863636	9.1136172	10.1694589	12.1038083	13.172107	3.9881339	7.5662136	14.5833462	13.476483	3.9881339	9.9054606	3.9881339	13.5180546	7.651848	10.9657707	14.9963706	21.438332	14.6590831	9.561566	3.9881339	8.0407668	15.3600858	3.9881339	21.3687041	13.9208842	14.2693573	16.6883369	10.9975663	17.4029939	17.128057	13.127521	12.5219754	10.8202131	9.7880413	3.9881339	13.985609	20.4960645	6.1259472	11.4485623	3.9881339	3.9881339	8.6185113	10.6866139	10.7331406	8.6270929
24-97	22.2458594	8.9863238	9.1393722	8.1789656	17.5577122	3.9639711	8.204974	13.6006656	10.2299979	3.9639711	8.2361207	3.9639711	3.9639711	9.6877101	13.6535571	12.3784774	20.7229237	17.6402707	7.9136149	12.8143307	3.9639711	12.6002397	11.124352	22.5033949	18.0438775	14.8148613	20.3341362	12.242521	10.9175457	14.3715433	12.2476665	3.9639711	10.4559597	9.982316	12.4329703	13.3267789	21.0692807	8.3651146	14.4777004	3.9639711	3.9639711	10.6313158	10.0006614	3.9639711	8.657841
24-98	9.0335811	9.9358232	15.4808421	15.3688908	11.5588902	3.9526386	3.9526386	13.8214785	11.2843167	3.9526386	13.2903489	15.5660852	14.6080381	16.0134309	15.0032615	16.2400875	17.2163935	13.0142595	12.2724433	12.1755789	3.9526386	12.6441905	13.9622227	18.5159751	14.721406	12.782704	11.2178319	15.8502716	20.6003529	19.9147041	16.7059572	11.0381199	9.10357	8.8188024	21.0626714	12.4427549	18.3181795	5.9095863	12.9004564	12.488424	3.9526386	8.9889594	14.7571379	10.749602	11.7741866
24-99	45.8221753	9.8068492	18.6438912	13.5211008	29.4145148	4.0882672	15.1609821	15.0532955	15.7300342	4.0882672	17.4592649	4.0882672	4.0882672	24.6934656	23.6565258	23.2913914	27.2076183	29.0077457	8.6157384	14.9132456	10.4442074	14.0227236	12.5848337	21.4865377	19.3376898	13.9370518	25.9164175	19.7434167	18.2847464	18.9442183	15.1615214	4.0882672	12.5264498	10.6422849	4.0882672	16.7355146	22.7661686	4.0882672	10.8847004	16.425478	7.1361009	11.1777662	13.8400161	4.0882672	4.0882672
24-100	20.5683635	7.9348007	8.9039534	9.8199304	12.9395776	11.9428135	9.7046833	13.0605357	21.5884487	9.5117049	7.9273997	9.1298192	13.8117504	14.1184861	13.4897694	14.9554949	19.9796206	15.8503917	8.7662475	3.9421856	3.9421856	11.669063	9.8794011	21.1229782	12.1191859	13.9343877	21.2124541	11.0165457	15.2723471	18.6380328	13.7121715	11.0207412	12.0746524	10.2941301	13.3139873	13.6928419	20.7349104	3.9421856	12.1001953	11.1176341	8.1841267	10.7249718	12.0005569	22.0978929	8.5914505
24-101	17.0715571	9.9259912	16.2597483	15.329417	11.2988781	3.9290268	8.275502	14.6832008	11.4658689	3.9290268	13.7697996	11.5860342	14.5302234	17.2234179	15.0290544	20.7948869	17.3039388	15.7576281	12.9864077	3.9290268	3.9290268	3.9290268	10.1081275	18.5403991	18.6967989	16.3878469	13.747459	17.761571	18.2506856	18.5752288	12.100572	11.6000391	11.1069368	11.9740652	16.6732295	16.082174	21.600033	3.9290268	13.6243111	17.0644311	8.7915719	10.6102398	15.6387522	14.2309569	8.985609
24-102	19.3824015	8.3507793	13.5290719	11.2523765	22.7384374	3.9123722	10.6251246	12.6934023	13.8693718	3.9123722	14.0099251	10.0418402	3.9123722	16.6411347	15.1760291	17.7823441	17.1134744	19.9876019	10.0654423	9.7191286	3.9123722	18.7204161	13.9222237	18.9557021	14.8811307	10.5769996	21.7145976	15.0572567	16.72044	14.0542098	15.379776	12.2288667	11.3719868	3.9123722	12.9592926	13.7354062	21.7627305	3.9123722	10.4313589	13.4681183	8.1410895	9.089071	14.9602374	8.5963192	10.0530954
24-103	25.4465883	8.8497299	14.740831	12.8140798	14.7735387	10.8382704	7.5836111	14.0016234	12.515396	3.8486115	17.0720699	11.9540711	13.5917681	15.2376716	12.5442661	15.1374771	19.4685307	18.511226	10.8991343	3.8486115	3.8486115	12.5542825	9.1017031	20.0195009	14.1519791	14.2287924	14.7496631	16.3545929	15.006263	14.6132587	12.607702	11.7849873	9.8853956	7.0603899	3.8486115	13.394183	17.3232264	3.8486115	10.5625857	11.098702	3.8486115	9.3615033	13.401193	10.3001321	9.1168621
24-104	21.8617225	9.9089326	11.0597952	8.8197266	32.1067422	9.0644113	10.3419278	11.8712925	12.9341371	3.8934697	9.5937371	3.8934697	11.4938211	14.4710751	14.3830936	13.3205916	21.6886752	13.7635217	9.0577855	9.2363837	11.2047594	12.6892793	12.9155812	14.5144978	21.7720034	15.9597971	11.3456783	16.6960014	17.4717849	21.7285906	13.0146984	12.2191183	10.4952403	3.8934697	3.8934697	12.1254959	19.3326692	3.8934697	12.6545518	8.4320973	10.2334359	9.1033718	13.6548652	11.9570344	8.6012128
24-105	20.1384585	8.7510702	10.4036624	10.743965	16.109252	3.9236601	3.9236601	12.1797085	19.1552087	3.9236601	10.2269186	10.9088183	10.4303611	10.2849505	14.8757447	16.6017933	25.3542426	21.0489745	7.7707782	9.6922648	3.9236601	15.0324979	10.852699	23.8866595	13.6590795	14.8630375	17.5106141	11.9361679	16.1537284	14.3835496	11.460148	9.6622777	9.9563399	3.9236601	3.9236601	12.9420647	15.7890361	11.2380796	11.9127825	10.9730617	8.4099523	8.3580287	9.9546487	3.9236601	8.355353
24-106	18.5683462	12.371277	18.2241454	11.7290303	16.9479006	10.9379326	6.512037	13.8177584	10.6873426	3.9616556	12.3130831	12.6028643	11.1493564	18.3633549	16.4881387	20.4972896	14.1754083	14.4671628	13.1208975	3.9616556	8.6695481	15.5258036	3.9616556	19.4404806	22.6948503	20.7834704	3.9616556	16.4947325	15.5109481	14.611088	12.7071644	9.6667584	11.1925288	9.5227876	11.7244013	14.0806131	17.8826807	6.874842	15.0420562	13.5618761	10.9465388	9.5302688	14.088283	3.9616556	9.5968677
24-107	24.6717292	8.0651389	8.3067962	10.6046846	20.8754775	3.9304453	9.3343204	14.4219139	18.4169732	3.9304453	3.9304453	3.9304453	9.2751001	12.2470856	13.5755883	16.7471426	26.1717217	24.7265249	8.3165026	12.2947967	7.5270278	12.4970925	10.1973045	20.9811109	19.7275045	15.2710958	26.1312778	12.1783387	12.1145625	15.8830851	13.2713191	12.0537359	10.4244092	3.9304453	12.5911803	13.6738026	19.4979156	3.9304453	15.019295	8.5179359	7.7177193	8.4874713	11.057643	13.1640856	3.9304453
24-108	29.4538816	8.5453213	9.1177056	9.400163	23.0217737	3.8673205	7.8922094	10.0273274	16.2763258	3.8673205	7.0797581	3.8673205	3.8673205	13.6261665	11.1993529	13.5093703	19.2076084	28.3390703	7.035979	8.9580023	5.3023743	7.6575742	3.8673205	16.755296	17.5711649	15.1512612	19.4170792	14.0092095	14.3660109	19.3325101	10.5492583	12.2773353	9.7682225	3.8673205	11.0056708	11.8858669	23.1601549	3.8673205	11.7331885	7.7344665	7.4899877	10.4005943	12.7502348	3.8673205	7.747825
24-109	12.8292341	9.3647614	4.0962758	8.7173116	19.069213	4.0962758	4.0962758	10.7317656	15.2658549	4.0962758	11.3691284	4.0962758	9.5846131	9.6768092	15.8087102	13.8945412	24.2725596	9.2053562	8.2049287	4.0962758	4.0962758	4.0962758	11.416724	16.5556522	19.3107374	10.8262236	21.5884108	12.7765922	19.6384661	20.2854964	12.2142764	14.3663978	11.1000878	4.0962758	17.6148387	12.5572931	18.6620308	4.0962758	13.9717446	10.6099332	7.3821351	4.0962758	12.5990217	4.0962758	8.4731218
24-110	11.8567725	7.2737377	17.4185697	11.4342351	12.8811102	10.4507168	6.5661545	13.7449637	3.8455894	3.8455894	15.1091224	13.7869497	9.0633703	16.0664827	12.6578559	17.2032335	19.1919879	12.6108833	12.9265554	3.8455894	9.5930739	20.4550753	12.5323158	20.9103904	17.9000839	15.1666143	12.0895834	15.0273617	18.5932565	17.3373786	15.1060892	13.8022424	8.5936925	9.4247378	3.8455894	15.2944943	17.3348215	5.6086195	11.7148362	14.8011048	6.0319569	8.6794387	13.5671582	9.9072037	10.2701631
24-111	17.1022016	11.0928529	20.9538458	20.6741768	16.4866033	4.5815338	11.6029511	28.3219318	18.1689871	4.5815338	15.0800591	21.8240124	16.1932624	15.5474908	15.7326444	48.9189403	39.6683564	27.2310823	12.8856885	4.5815338	4.5815338	24.5004042	18.0058717	71.4662551	13.5865767	24.3262358	12.7763683	18.0797846	42.2703623	43.3610697	27.7829906	11.1543594	18.3916944	22.5267081	4.5815338	24.6337861	63.9202484	4.5815338	20.7122907	17.4818787	4.5815338	4.5815338	15.7148827	4.5815338	4.5815338
24-112	12.6760724	8.8220047	10.1510528	9.7823817	12.6790946	4.1012148	4.1012148	12.5479419	13.1915705	4.1012148	12.7357505	12.1626025	4.1012148	9.7722124	13.6692292	14.9076206	15.6287549	13.8638393	8.4799028	14.0951165	4.1012148	13.217379	4.1012148	21.2002387	13.0456229	13.8774432	13.880926	10.0115103	4.1012148	13.6381015	15.4973593	12.9350892	12.1171092	11.3106415	13.0691225	14.4855247	15.5721115	4.1012148	9.9108968	10.4547512	9.6080271	4.1012148	10.711244	4.1012148	9.2537828
24-113	20.9472553	9.0623176	10.5164657	8.8325614	14.6933067	4.0284486	8.7798021	12.5531691	11.4819701	4.0284486	10.1190353	4.0284486	9.6171003	11.4480689	13.5047719	17.4557196	23.5021791	21.4150316	7.6722642	4.0284486	4.0284486	13.7679989	9.9792993	20.4101535	16.1662887	16.9879509	21.2867428	14.2946425	16.5234301	16.0986613	11.2884535	10.9983741	12.8882168	9.8597353	17.5829669	14.2118676	20.9672665	4.0284486	22.0075066	4.0284486	4.0284486	12.3760105	11.0690762	12.0901396	8.7246286
24-114	10.6385712	8.8901777	13.8906524	15.1166507	10.6545177	3.8085337	8.0254799	13.4830671	11.7994845	3.8085337	13.8978214	11.2017554	15.5843103	16.4365739	11.2431112	16.318359	17.9192265	12.2412174	12.7406182	3.8085337	3.8085337	9.0033972	11.7439815	16.0510719	17.3504234	13.716316	3.8085337	14.5189509	21.0189397	18.5436753	10.894433	12.0965412	9.317687	3.8085337	12.3457587	11.0527922	19.0044386	12.8454072	13.0337332	3.8085337	3.8085337	9.2345026	13.6135634	9.6952371	8.9380501
24-115	29.0318377	9.5861924	4.0502822	9.7805755	22.5452765	9.8478075	4.0502822	12.9472073	13.5346293	10.1467235	12.6230139	11.2143621	4.0502822	17.0922824	20.1371341	12.4371897	22.2732996	10.2824557	8.8096788	4.0502822	4.0502822	14.2410126	11.5085089	17.7076523	18.119079	13.9724926	20.7238178	14.5329973	18.3663132	18.3619724	13.1058395	13.5811649	11.4029184	10.5266304	13.5839714	12.2645614	22.7103686	4.0502822	12.003062	8.7626558	8.4705863	4.0502822	15.0282332	14.3436698	4.0502822
24-116	17.9790537	9.1121817	9.8287395	10.9513804	14.1945063	3.947442	10.0355683	12.4671541	19.1062774	3.947442	9.8091761	9.7889134	11.3998753	11.8427991	14.997866	14.9381916	22.2061362	18.2685507	8.3352888	3.947442	8.1220716	11.7221228	9.6145791	19.5932943	15.6358968	13.5385944	15.5057649	11.9345222	11.4219314	14.5810528	13.0885744	11.8368855	10.4785876	13.0784322	3.947442	13.6361545	24.5983786	3.947442	11.9100342	12.2893227	6.9585834	11.6241535	11.6126842	3.947442	9.4474166
24-117	17.5131384	4.0159705	8.3923108	11.5356319	11.7285034	4.0159705	4.0159705	13.6080414	17.8207969	4.0159705	9.2409072	9.8097234	12.3036029	9.1570619	8.9710038	15.739665	16.4555641	19.6985833	9.2338432	4.0159705	4.0159705	9.8184395	4.0159705	21.4440462	15.8608545	16.780787	15.5424536	4.0159705	13.2746166	15.2104774	11.8497024	11.0736924	11.1960351	8.4536598	4.0159705	14.8059928	24.430989	4.0159705	12.2092891	11.9931508	8.6526081	9.8293485	11.5765864	11.1788084	10.9570463
24-118	26.451494	9.0168701	12.9367964	9.0961593	33.0032128	4.1276035	10.8782853	9.7373819	4.1276035	4.1276035	4.1276035	4.1276035	4.1276035	15.0550483	15.792656	15.2480354	12.5809708	22.4820852	4.1276035	4.1276035	4.1276035	13.1752234	13.1953544	16.0902456	18.9877136	26.2661841	36.5399862	20.286493	25.1334232	15.1070769	10.4243562	4.1276035	11.885946	4.1276035	13.1144022	10.3983353	34.1606104	4.1276035	12.8455019	13.0705636	9.3469215	4.1276035	11.0106953	4.1276035	4.1276035
24-119	16.3253946	9.9725853	8.7251811	12.3215666	12.4756052	3.9149759	7.8194984	14.1184052	21.8222224	11.2075954	9.4818261	8.7062018	14.1404069	8.9546445	11.9495845	12.662114	23.3376486	13.9193068	10.1825393	12.953811	3.9149759	10.1153582	11.34221	18.2058896	15.8537428	17.7523473	11.840305	9.4966702	19.3676019	24.2538937	14.3683165	12.0114245	10.9531671	11.9602489	3.9149759	14.9722481	21.4774457	11.5169455	16.3197524	12.3851012	8.3502849	8.4504889	12.9055704	19.2296884	10.5553767
24-120	29.9244049	9.319457	11.4384513	10.0084772	16.5750212	8.652361	10.8956774	11.9807165	15.4399529	3.9002371	7.1433793	3.9002371	9.3976729	15.4794436	15.9367101	17.1601811	20.7357978	29.7150337	3.9002371	3.9002371	3.9002371	12.8493283	12.3836607	22.3969556	15.8952217	18.2788945	32.7064113	13.4214639	16.9007409	17.8038916	13.8374691	9.447854	12.1809546	3.9002371	11.1313593	14.6581787	24.9087323	9.476671	11.5412292	13.8676482	8.2086929	11.5751255	11.3779523	10.8398249	8.3068278
48-1	24.5081342	9.779547	12.5860502	8.9466814	17.2680054	3.8528048	9.4706454	12.1018697	13.0188816	3.8528048	9.3920726	3.8528048	3.8528048	15.5943722	24.4244722	12.7778031	25.3730137	35.0054479	3.8528048	11.725179	3.8528048	3.8528048	11.0415741	15.717657	19.8409109	15.4980208	33.2289306	14.6410473	15.1190092	19.8964341	14.5197206	12.3306656	9.4721651	9.5066338	14.3192469	15.1867909	24.0872727	8.2201105	12.6745182	11.9096751	9.2612048	10.1598681	14.3640693	3.8528048	3.8528048
48-2	28.0971093	9.8441624	8.6316173	7.2520617	4.0603391	4.0603391	11.5318916	12.0850598	20.1547781	4.0603391	8.913969	4.0603391	4.0603391	15.1805198	23.120408	16.4517106	26.3832291	22.2649049	5.8923135	10.4061006	4.0603391	11.0981455	13.5959132	16.8534248	20.1079124	12.9972618	25.2570583	10.1315512	14.2312537	15.8902266	14.0225152	11.7441781	9.5113574	20.1239624	4.0603391	13.029747	15.9086696	4.0603391	11.3597972	12.8003465	8.5938574	9.5349419	13.9118324	13.3170366	4.0603391
48-3	25.1250787	10.3937575	12.2348032	9.1960983	16.5598373	8.1895288	12.6763	12.1725284	12.9857619	3.5438205	9.7138126	10.3836543	9.3912271	16.9908403	16.5441607	11.9624959	17.8011072	21.0498477	8.6380873	8.9863383	3.5438205	7.6875185	10.5479459	16.4629712	15.8658957	13.1909617	20.6806231	12.5136777	15.0283679	13.2273058	11.4908237	9.2538487	9.746422	12.4930955	18.6682897	13.2484386	22.4901983	10.5993553	11.0030198	11.2787384	7.3710871	9.8027378	13.5829531	10.0638299	7.2092251
48-4	29.2822079	10.2769771	15.8105178	11.4649031	17.0157492	3.8455405	8.764027	12.0041233	19.1868676	3.8455405	9.4455036	3.8455405	10.4906314	20.0699017	22.1470715	15.4983596	26.3658522	38.39406	7.2040069	9.9383732	8.028571	10.8422728	10.8252598	16.269393	20.7166847	21.6121692	42.4713099	12.6612412	13.3227437	18.0335191	11.3506513	9.8657743	12.3751668	12.5824388	17.8695294	14.1204383	16.8995694	3.8455405	13.6187961	12.2581317	8.0864311	11.4384526	14.5132629	3.8455405	9.4460367
48-5	20.2362501	8.4832072	15.6097115	9.8589881	13.1256077	3.8728987	8.9216698	12.4843317	22.6137607	3.8728987	11.4086488	3.8728987	3.8728987	11.7537512	18.8520219	13.9213189	19.8837185	29.0914735	3.8728987	3.8728987	8.3864755	3.8728987	11.3894362	12.6101761	19.4420458	13.5847956	26.241162	13.4050422	14.9316444	15.6547209	12.7648466	3.8728987	10.2641351	9.6118614	3.8728987	12.5820682	16.4047874	3.8728987	11.5452266	12.8267223	10.6891422	9.790151	14.6618099	11.6285887	3.8728987
48-6	34.5769143	10.0303614	10.5010896	10.6395	17.337257	10.1580899	16.3390651	12.6490371	16.5122873	3.7045186	8.527781	8.0668855	3.7045186	14.9378766	17.9385122	12.1337949	19.5718297	38.0284224	6.3304228	11.0263655	9.5486237	14.6698714	12.8087551	17.1955185	20.906463	14.3305447	24.7682732	12.8138861	13.3372194	12.6097088	13.8436805	9.2546019	11.3688034	10.7186517	11.1409424	14.2389506	23.5287223	6.6892836	11.866353	10.9426991	8.7416279	12.2446119	13.7488738	10.5695185	8.8049751
48-7	27.5191468	6.6859707	9.0932228	10.2604394	16.0913421	3.8234053	10.0920256	12.8855284	19.4664851	3.8234053	9.4492355	8.4133544	3.8234053	15.8182904	16.590923	12.2466241	23.3503569	30.2708322	5.6732402	3.8234053	7.5466853	11.1744466	13.4412857	13.0074329	15.2589758	20.5677748	32.7706344	12.9168293	12.7045656	16.6397023	13.1091705	10.8076686	9.7241927	9.7639124	9.2264227	10.5769424	18.4475599	3.8234053	11.1513059	8.6808064	6.3430885	9.9715602	13.0269122	13.4494471	3.8234053
48-8	22.7583089	9.1237973	15.199323	9.789778	11.2224984	3.8722134	10.9083913	11.7905069	15.2550821	3.8722134	10.3099808	11.0379365	3.8722134	14.5919414	18.6384573	14.8842339	22.6429536	23.44378	7.0939573	3.8722134	3.8722134	9.5871519	10.5080248	12.6344489	15.0519107	13.0492086	18.9802454	15.0674266	14.971098	13.2513636	12.2966419	8.7831265	10.2743561	16.1335586	22.7219653	11.8814172	18.5829127	5.6694723	11.0958789	3.8722134	3.8722134	7.4396771	13.6213656	3.8722134	7.6178457
48-9	19.435134	9.3224323	5.1777904	10.7210856	19.4757851	3.9557287	9.8222267	10.6151068	19.457048	3.9557287	8.9149269	3.9557287	3.9557287	13.1234905	18.873444	16.6771752	19.6427861	13.1616195	9.140373	9.7456074	3.9557287	8.5736799	11.2809944	15.2228784	16.5975533	18.6560516	24.9010434	13.2868098	12.445262	13.559392	11.6440955	13.9810563	9.2990184	10.4290888	14.493531	11.5353031	13.6715033	7.375102	11.7092918	10.7297878	7.6693314	8.943998	12.6843413	3.9557287	7.3153156
48-10	25.3423315	9.1845712	10.6287949	9.2203759	15.7580361	12.4876586	9.8125545	11.0079719	16.6155341	3.9457054	3.9457054	8.0838746	3.9457054	14.117098	17.9494927	13.6927621	25.1556463	25.1703021	7.0262566	9.9269552	3.9457054	10.0275225	11.0296501	17.0168067	16.2432899	13.5513187	24.1468767	11.985031	11.9167673	13.068841	3.9457054	10.346056	9.9912049	9.2673396	18.0117086	14.0737434	19.5838717	3.9457054	12.3826519	12.6696708	8.5404175	10.7370359	11.691412	10.9054244	3.9457054
48-11	41.2259088	13.8300865	14.006432	13.2409769	20.2752344	4.0497922	12.5369313	15.2964831	19.3778103	4.0497922	10.1502575	4.0497922	4.0497922	19.2240531	15.6943439	19.5931104	45.8338392	26.7502154	7.1030908	9.5093767	4.0497922	12.527782	12.9807189	16.5635922	35.8921754	24.8817974	35.2771713	15.1965477	18.5482641	20.2695592	16.5625303	12.9026432	11.0039791	15.7359387	18.4877645	13.604448	14.3688256	4.0497922	13.7468063	11.2778581	4.0497922	8.5411315	15.8907505	4.0497922	4.0497922
48-12	23.8920399	7.887846	15.4103838	12.2468606	17.0251791	9.5789325	8.9958608	13.7838016	8.9155773	3.9201525	14.5896111	10.1026477	9.9750805	21.3267532	12.0607952	19.3891685	32.9426413	17.0501691	7.12183	9.9899683	3.9201525	10.7324353	16.079846	17.177314	12.9736833	16.5552473	16.238899	18.5299173	18.4027021	13.6115912	12.9508039	8.800703	7.9372154	3.9201525	24.371216	14.808588	18.7056978	3.9201525	12.7536425	3.9201525	7.774098	11.0527711	11.4352489	3.9201525	7.9721544
48-13	19.2516635	9.3466843	11.4801933	9.4354161	13.8360526	4.1034604	7.4874922	11.2449076	20.636949	4.1034604	4.1034604	4.1034604	4.1034604	11.1900985	14.1377288	15.7507034	12.6668268	15.7616473	7.8927808	4.1034604	4.1034604	4.1034604	4.1034604	23.3040736	18.9458789	23.1110847	15.629909	10.6355267	12.1635054	15.7796673	16.4406374	4.1034604	11.7290322	4.1034604	4.1034604	14.4763083	9.9252332	4.1034604	11.8949346	11.6884277	4.1034604	8.7099969	18.5258284	16.2505857	4.1034604
48-14	18.4982564	9.6101204	13.9584716	11.6529966	18.4433542	3.9337425	3.9337425	12.205063	14.5765009	3.9337425	12.4397758	3.9337425	9.7060765	18.7006657	12.7032968	17.5284425	14.2853703	18.5705766	7.3209456	3.9337425	3.9337425	9.5011695	9.8356206	10.8390569	11.9227948	15.5391292	18.2326892	15.3171434	16.0223448	14.0796129	13.2637889	9.7952133	9.7282391	15.2592126	14.6510704	11.7256736	21.5527194	5.6469361	10.732406	9.473803	3.9337425	8.7866533	9.4885282	3.9337425	6.5228417
48-15	25.3670898	10.4089424	16.3212788	12.4726335	35.3170466	3.9011011	9.3019584	11.8635078	11.45847	3.9011011	13.4729504	11.1732942	9.0012162	18.1251157	19.4078933	15.5311853	25.4055012	16.542173	7.7312588	11.3759466	8.6721675	12.004659	11.7320645	20.2722901	12.2281201	20.3157174	29.1951547	15.0478211	11.9239964	14.5484811	16.0408456	10.7644971	11.0622538	3.9011011	17.7861077	15.7274988	23.3438945	3.9011011	10.872363	7.2312434	9.35492	3.9011011	12.0811129	11.644092	9.3137952
48-16	24.9603948	9.3200416	14.4988463	11.7960942	13.1909061	3.9139303	6.0867108	12.2538961	20.4960451	9.2956	12.5823476	9.0455351	9.5231058	20.1921098	15.9693434	19.4670423	27.2170699	19.8719518	9.6351539	11.8779657	3.9139303	3.9139303	12.0460005	16.4607735	16.7688325	20.4794017	20.296172	17.2012419	15.0215985	15.7463348	16.105049	12.4133995	11.634616	16.1903567	14.5328951	17.28804	23.9848015	3.9139303	12.3287404	11.2166793	8.1698872	11.04427	12.1547251	3.9139303	9.4716527
48-17	21.0737732	9.5470613	4.0238039	7.5521462	13.9112707	9.279583	11.5871341	11.9033171	11.8489966	4.0238039	10.3021506	8.0273117	4.0238039	4.0238039	18.5007725	14.4873342	20.5996444	17.4996003	6.2703355	4.0238039	4.0238039	10.2726639	12.5678296	20.6574816	16.7544139	14.5546449	26.1184629	10.0853664	11.3034225	13.2214751	14.554689	4.0238039	10.3000577	20.1419902	21.0332587	12.3529791	17.2612528	4.0238039	10.6189271	10.1520754	9.6030769	11.2099906	10.1567432	11.6709507	4.0238039
48-18	26.4485194	13.3056182	21.1805923	9.8784895	29.9700093	10.9409551	12.0353021	13.0027493	4.0858061	4.0858061	4.0858061	4.0858061	10.5638273	15.4846415	15.2322412	16.4978828	16.95286	25.7207478	7.1110607	4.0858061	10.0333854	11.0640989	4.0858061	20.1886673	21.3746274	17.5952207	58.2371441	4.0858061	15.6242659	14.4469305	18.5312311	4.0858061	13.6145809	4.0858061	8.5606363	15.0628779	20.6206645	4.0858061	11.5071916	15.4016077	4.0858061	11.4117166	15.6741899	4.0858061	4.0858061
48-19	24.1446617	8.0924209	17.6982709	7.8571486	21.9712806	3.9463244	8.0646777	11.5349622	17.0056139	3.9463244	3.9463244	3.9463244	3.9463244	14.0390749	28.4082727	13.1946029	17.3763597	33.0912326	6.0254965	3.9463244	3.9463244	10.9132921	9.9982198	18.1341875	19.0356673	16.5050292	30.53602	14.7330905	11.6371493	12.6772753	10.3739763	3.9463244	8.5424976	3.9463244	3.9463244	12.5221227	21.8315559	3.9463244	13.7975329	8.9973197	3.9463244	3.9463244	14.5769908	3.9463244	11.0043436
48-20	19.2717922	8.2838036	13.1644234	11.2606598	20.825323	8.3264991	6.359442	10.8277397	13.1655551	3.7406217	13.1024468	9.6056996	9.5989955	17.6897849	15.2678331	15.7574057	21.6587321	15.5904139	7.523734	10.9549753	3.7406217	11.4223344	10.629099	15.8920283	16.9978167	18.0561461	10.6962128	14.687177	12.6620092	15.594237	12.4432562	10.8088736	9.7729294	11.1447542	11.959497	13.2287984	19.6521546	11.3883304	11.2375047	9.1523871	8.1156474	8.8403886	10.5120708	3.7406217	8.3328811
48-21	37.1329366	12.0889597	16.276721	10.1735977	28.7887596	4.0412413	10.9018186	14.5864509	10.684677	4.0412413	4.0412413	4.0412413	4.0412413	13.7415166	10.703043	16.7941822	15.92354	16.7389971	4.0412413	11.3057094	4.0412413	10.5899831	4.0412413	14.983178	18.0297215	20.6700421	49.1666051	11.7565464	15.846339	12.3276749	18.9075939	14.1221446	14.157128	11.5073489	13.29882	15.1710118	17.6253587	8.259537	10.0185486	15.9155618	4.0412413	11.3690986	12.02866	4.0412413	4.0412413
48-22	18.5444611	9.2799102	9.9283244	9.5915041	12.7398939	8.3841198	8.684558	11.5995408	9.8842416	3.6593886	11.1895264	8.9124685	9.4239414	8.347265	14.2284479	12.3016225	15.4828265	14.1190379	8.9911334	8.339587	3.6593886	11.790365	10.1313867	11.6263575	14.3531841	13.8668248	15.0775033	10.3670099	13.7136257	16.6319252	13.7363033	10.4658441	10.3041304	8.5652234	13.7702189	10.9563841	14.6850474	12.3862072	10.5273589	9.8083206	7.9135155	7.7042302	12.6870975	11.5720459	7.602143
48-23	12.6516231	10.0680348	10.2548799	11.8916371	11.2186587	9.6710733	6.7278338	12.1229899	17.2533813	3.7090699	10.9952979	12.3670333	13.9012332	11.9339856	14.7232428	13.6878381	19.5389728	10.0210288	14.0006211	10.6079536	3.7090699	8.3681823	11.1809796	14.3339042	14.1082252	14.5422072	3.7090699	3.7090699	18.0256867	17.4265433	14.3889075	7.2220196	10.7370961	3.7090699	9.9017636	13.2727864	16.7969105	10.3565679	11.9108551	13.6556879	9.3596928	10.3987503	18.2787916	24.2226761	9.6642985
48-24	31.594103	11.0740642	9.9547924	11.057403	15.935206	4.1084673	10.323431	16.377541	20.5106094	11.8252615	4.1084673	12.0593332	10.501358	16.0764275	15.6441941	18.4438766	28.8131367	19.3264404	9.5834094	10.1580636	4.1084673	4.1084673	16.4623288	13.0384786	17.3661685	12.3062426	21.050905	13.910272	12.6919572	15.6461572	16.027633	15.559806	13.5781022	9.9573671	10.1922556	15.7490053	18.7200198	4.1084673	11.9405856	10.981422	10.0994116	9.1601787	15.1182137	4.1084673	4.1084673
48-25	23.0617668	9.6563708	9.8419323	9.7447096	11.8515289	3.7992769	10.1152484	12.1143583	16.0268424	3.7992769	8.5872957	9.3102395	11.7477302	12.8150453	17.0626774	13.3988696	18.8162887	18.1043115	8.4561758	3.7992769	3.7992769	12.2684258	10.2553377	17.3766309	18.9383539	13.9254673	22.6174916	11.5825936	13.2857278	15.1234932	11.9014278	8.3633444	9.8157163	14.5912012	11.7672137	13.68897	22.2770883	3.7992769	11.5749349	10.1753837	8.389628	9.8467667	13.0140303	3.7992769	8.304845
48-26	25.5483468	7.1748749	16.2697962	13.0490492	42.1829453	12.0559841	6.5071751	13.0363529	4.0756084	4.0756084	19.7964361	15.6294436	4.0756084	19.9119244	16.0889731	24.3019512	47.8477343	13.0506202	7.2037452	4.0756084	4.0756084	10.735769	11.7693096	14.6525332	19.8587543	19.3276423	21.8612965	17.7350993	11.9486283	14.0556224	15.2775355	11.7524036	13.4008055	4.0756084	11.1256447	13.6865096	14.8749103	4.0756084	12.0727132	15.550696	9.9248235	11.249644	8.485606	4.0756084	4.0756084
48-27	22.6786701	9.6996088	8.7292205	9.791189	12.4705853	4.0018887	9.3104361	11.7325149	15.0157829	4.0018887	11.9891913	10.9151467	13.8729561	15.304189	15.6716426	16.2420254	20.6217605	19.6039209	9.1143486	14.4805227	4.0018887	12.1823145	10.078317	21.7252168	20.5103162	13.1025272	16.094781	12.2643138	18.4321604	16.3863994	12.9876808	10.6187905	11.38423	13.5096322	15.6872285	13.3952252	16.1434967	4.0018887	13.660563	10.2005902	7.3259559	9.0929092	12.0642974	14.0681051	8.1752948
48-28	14.5126116	8.2917652	14.2554448	10.2085797	32.1514288	3.8441648	12.2368945	13.2947659	11.1968081	3.8441648	11.2161063	3.8441648	11.8786922	19.1101658	17.5237846	12.6862342	14.159303	12.8879402	6.024556	13.1761247	11.1980662	11.2065514	8.7476078	16.3432243	19.5816896	16.4826192	18.7831609	17.9736828	13.0426522	19.644727	12.8228417	11.2329196	10.4492415	8.6719267	9.2619512	3.8441648	14.2234429	3.8441648	11.629734	5.2995906	3.8441648	10.6699109	10.3022486	13.2242461	8.3284217
48-29	31.910801	10.8756367	14.9815418	9.2008232	17.8156467	9.2429211	11.0837888	11.3351653	20.1557372	3.9321244	3.9321244	3.9321244	3.9321244	15.4591083	24.1793213	15.8308453	19.0505345	30.826465	7.5576328	9.3306642	9.1796197	11.1658335	12.1175864	15.5398042	21.0393871	13.8439999	36.2023406	3.9321244	16.3528688	14.7517028	13.6644657	13.3553781	10.3398639	11.2673097	19.1318239	11.2918791	15.4000984	3.9321244	12.5554845	10.199903	10.5259555	10.5626869	14.2833779	12.2360656	3.9321244
48-30	22.3866602	8.4724589	7.4978517	7.976754	17.9245975	10.6018509	11.954934	13.215851	18.595731	3.7110785	3.7110785	3.7110785	3.7110785	12.196457	17.6106009	14.7827301	19.7446016	14.6600257	6.0165682	10.0975387	3.7110785	3.7110785	12.8445188	13.3121468	15.7802642	12.9211958	24.977011	16.1675191	13.0278147	15.6876225	13.4860235	10.8666528	10.3614023	9.8115502	9.1792795	12.2013271	18.6866603	3.7110785	11.1383639	8.772978	9.0428681	9.5120165	13.174131	3.7110785	7.9707358
48-31	15.8801011	8.3373172	12.4769144	12.0212145	20.2102578	3.9585846	7.6844304	13.967675	12.8206253	3.9585846	11.4706046	10.3654591	8.7265307	16.9917648	15.0031029	13.1938984	18.3330407	17.1663415	8.7246442	10.954647	7.9815649	14.7330962	10.1278208	18.1786787	16.5557269	15.7065734	13.8576997	14.6622053	16.6573289	12.5231028	12.3674442	8.3528374	10.5587861	8.1638957	12.0311221	12.1100025	20.2389383	6.3758977	11.2668122	11.5278766	3.9585846	9.7123002	10.5614303	3.9585846	9.8095841
48-32	27.8535458	10.1606959	11.2302476	8.5932944	10.4743836	9.08076	11.4095435	12.206952	16.136971	3.8179241	10.4469046	9.0036648	9.4148516	17.1462369	24.8024488	14.0204061	26.1274793	24.9140038	6.5699704	8.155176	3.8179241	9.3562784	9.0007044	14.4157024	18.4655544	14.0262173	29.6348471	10.2487458	10.576072	16.3229037	11.2656186	11.489301	10.3619855	12.3551587	15.2267346	13.1211477	14.8886906	3.8179241	12.1112791	8.5533464	9.4679668	9.7075634	13.5326417	3.8179241	9.4062339
48-33	28.4809442	3.9164099	10.7358058	10.5324183	26.5409478	10.168144	11.9479482	12.2766966	15.3436175	3.9164099	9.5663944	3.9164099	3.9164099	13.5902613	21.9400296	13.2285933	21.755864	20.9021015	6.1115567	3.9164099	3.9164099	11.3951858	3.9164099	16.4900039	20.0129131	16.8012696	54.5698101	10.5772893	13.9982976	19.5354124	10.7436598	15.4093903	10.8115285	3.9164099	13.3298528	12.1242406	18.6407874	3.9164099	10.6860726	13.9167157	3.9164099	7.0129223	15.8003766	12.6678737	3.9164099
48-34	18.4829211	11.8339016	18.7528614	11.014558	11.054919	8.9569684	9.4742879	9.6483042	18.4584106	3.9459895	3.9459895	3.9459895	3.9459895	16.6894976	13.8556293	13.5870657	15.7194452	27.7203764	5.2028812	3.9459895	3.9459895	7.7682882	3.9459895	13.8205889	14.6706574	13.6399009	24.3693732	16.4492519	13.9621289	15.2622464	12.1097247	3.9459895	10.6142213	13.4932321	3.9459895	12.1052088	16.5328522	3.9459895	9.2737441	9.1852927	8.7082048	9.7953321	12.8658798	3.9459895	3.9459895
48-35	19.7012577	9.9433	16.8023179	8.5708819	17.4559089	3.8694216	9.5954694	13.6594909	14.6054049	3.8694216	3.8694216	10.780804	3.8694216	14.6040324	20.95838	15.1296809	23.1878048	24.3125631	5.1318755	10.3698797	3.8694216	8.7638253	12.1268288	16.3767398	15.8489957	16.8810121	30.8585179	15.9769065	12.4404602	17.0814642	13.492032	11.0705021	10.9657808	12.1898526	15.794028	13.6284238	19.6574916	3.8694216	10.9183477	12.2901438	9.1270873	10.4361235	11.6617477	10.27583	7.3371182
48-36	19.461902	8.664202	14.2319851	9.9721417	17.3605546	8.8577521	8.3102007	10.9681244	18.3075691	3.7394729	14.6323925	10.4476229	3.7394729	15.5060086	24.2867372	14.5900361	19.704429	15.3022777	6.2841382	10.6431538	3.7394729	9.4550992	11.5661717	17.4091244	15.9858046	10.7621375	26.2863512	14.0779795	11.2048918	13.724715	13.8396182	9.6929158	10.8093778	15.9152208	18.4884866	14.6373627	20.2168096	3.7394729	10.9591358	11.9383196	3.7394729	10.8706774	12.7711108	11.4111391	7.6952525
48-37	13.3654375	9.6170312	14.8651741	12.3683306	11.4062257	3.8094327	8.2138153	12.2432626	14.309133	3.8094327	13.722525	13.0894402	14.6717141	14.8775865	13.017669	18.5136156	17.9359602	12.1690808	12.0167998	18.8577885	3.8094327	11.3766544	10.9982039	9.9346748	16.4216329	11.5866433	12.7981307	13.9838755	18.0271213	16.2414106	13.0863782	11.5020978	9.049973	11.6156453	12.6886256	14.2443824	17.0397257	3.8094327	13.5791496	10.2968116	8.5111233	6.9672773	11.8409245	12.0494996	3.8094327
48-38	19.7952337	9.9470355	19.6541751	12.2966146	18.0944739	3.9025934	10.4144198	10.8889947	20.1077382	3.9025934	15.4079303	3.9025934	10.9459468	17.345488	14.5076333	16.5547802	16.1884921	22.2372414	6.760115	12.2782179	7.2733926	9.950958	10.4585258	16.3895989	16.8598251	15.4446037	21.7134088	17.3679176	14.0540252	18.1908787	11.7232829	3.9025934	11.8020049	3.9025934	10.9989642	16.1343584	21.0375387	3.9025934	10.7937118	10.4052649	7.9034828	10.7011007	12.4738038	3.9025934	3.9025934
48-39	22.5322937	9.3958669	18.7843666	10.4674557	22.9264318	3.8859049	6.9074048	11.1175861	14.9489278	3.8859049	14.4142379	3.8859049	3.8859049	19.1197989	20.6742364	17.9572679	15.9196669	15.0048787	7.2646973	11.3387667	3.8859049	10.4779978	12.4951239	17.1521059	14.4857197	17.6259746	38.9538906	15.4500086	16.060319	3.8859049	13.8518315	9.2908433	10.8821025	12.5472425	16.3752254	15.492715	20.2978544	3.8859049	11.5034115	3.8859049	8.7770168	11.8461031	11.1660125	10.0593591	9.0218644
48-40	27.4777919	11.3821512	16.016556	12.0219141	13.1640294	10.6333861	4.0217448	12.9210767	4.0217448	4.0217448	17.8045191	4.0217448	4.0217448	17.508618	20.3210256	21.2607483	19.6033117	15.0674877	7.3818868	4.0217448	7.5586798	11.065974	11.1634023	17.6560921	17.1498293	23.7633341	18.581974	17.2237115	4.0217448	17.3570517	4.0217448	11.7228359	10.3795905	8.0846523	24.5896162	17.6499291	21.4972222	12.3177068	13.0467754	10.2854094	9.2905765	11.5352908	12.7210137	16.0794881	9.285581
48-41	20.2390588	3.9675299	16.564269	11.0176406	27.1503087	9.4881571	9.1672903	10.8208594	11.3390229	3.9675299	11.1186552	3.9675299	3.9675299	18.7866927	17.389207	20.8099698	17.8229192	14.3238416	7.0119602	8.6983744	9.4921994	3.9675299	12.4089667	14.5761588	17.6001108	16.6026583	10.032527	18.0512314	13.9199119	16.4281644	12.8186049	9.201693	9.1080203	3.9675299	11.5951685	13.4283812	21.1424533	7.5626468	10.8763915	6.6626606	8.4454228	11.6438992	10.8634038	9.9091077	9.0632519
48-42	22.0079158	9.0282728	15.2401885	10.2669387	16.5883045	8.6273476	8.7291478	12.1948849	16.1831707	3.8658671	9.0599233	8.7998204	8.888698	17.7147764	18.940325	13.5709315	18.9536845	27.5721299	5.2014165	3.8658671	3.8658671	9.0011861	11.6531347	13.5531967	15.6357797	18.1978538	34.4599617	12.0620686	14.0796872	12.6214813	10.8989179	9.3111815	10.3466259	9.7837677	17.9938563	12.210745	21.7862137	3.8658671	12.8993299	11.0176526	9.6470595	7.6370926	13.8074044	7.6893169	8.3776247
48-43	27.1755711	10.082215	10.0810061	9.4316196	20.6080859	4.1405489	11.6567256	10.3608742	20.7086306	4.1405489	11.633804	4.1405489	4.1405489	16.3560359	14.8620717	17.6514729	15.0124962	18.4505072	6.6114292	4.1405489	4.1405489	4.1405489	4.1405489	19.1383598	16.1593897	13.8463803	14.8424072	11.7314465	15.8889797	13.0739848	9.7763147	9.5210123	11.3350057	4.1405489	15.2127126	15.913119	22.1560623	4.1405489	10.1321202	9.8159729	9.1478173	4.1405489	12.3955049	13.4014538	4.1405489
48-44	28.2289416	9.1131887	8.4302136	9.7235474	15.6165033	10.062769	11.6055446	10.2370397	14.5429523	3.9745528	11.2986523	3.9745528	9.5269106	13.5394187	19.6708361	15.805527	21.5886237	23.9077879	8.3059833	3.9745528	8.8001451	3.9745528	12.7305583	19.662266	19.4336786	13.9730983	26.0460259	13.1526096	13.8925289	15.1423731	11.0175769	9.4652953	10.6709846	15.2653578	16.3337381	14.0549426	24.6933351	7.9878548	12.1614724	15.5519711	8.8063177	10.5456732	13.9186616	15.0575625	3.9745528
48-45	26.3214476	8.0455695	6.9671931	8.0771418	18.4920033	3.9739393	7.2211431	11.521502	15.6805245	3.9739393	3.9739393	3.9739393	10.6505286	14.1970105	21.7975239	13.1684977	23.0776771	18.1721539	3.9739393	3.9739393	3.9739393	8.1379274	3.9739393	16.2631255	16.6331333	20.7700406	19.7108551	13.9632888	15.2342722	15.1087251	11.4116384	12.2315908	8.9630359	11.0883636	26.8825852	14.0188765	20.4210775	3.9739393	12.7357108	13.3616841	8.1812806	10.6045745	13.0160127	3.9739393	10.542623
48-46	25.4705557	11.3813404	9.3934375	3.7843686	15.5900925	3.7843686	10.8441552	12.1174685	18.5465323	3.7843686	10.0857148	3.7843686	3.7843686	16.3318474	19.6759901	15.3776557	25.1177137	22.8582525	8.067559	3.7843686	3.7843686	12.2407905	10.3886488	13.9411233	16.1675476	17.9680485	29.7990831	11.673402	13.9680372	17.6281978	12.4200668	13.8302006	9.9192368	13.7239408	18.5285602	12.9480911	22.8232048	3.7843686	10.5662347	9.2190122	8.2838615	7.5877519	13.8441669	11.0525398	8.5314883
48-47	24.4744987	9.2131967	15.8104241	10.9198	17.4557045	3.8330321	10.5150477	12.4682671	15.5014334	3.8330321	12.7084192	3.8330321	9.1851004	16.7947456	15.1879122	19.9316778	18.8543156	18.5350511	5.3823871	3.8330321	7.597197	11.3721251	13.0635247	15.9718692	14.0565339	19.4370808	26.9892052	15.2710719	16.1796852	16.2029051	13.1663518	9.448543	10.4140864	16.437579	23.0199585	16.4623923	21.1744254	3.8330321	12.0553104	8.2929818	6.9248586	10.2191073	9.5839804	10.818685	3.8330321
48-48	25.3365163	8.592897	14.2041771	8.4161696	12.7416839	3.9512688	11.8519817	12.666014	20.1792078	3.9512688	12.0089257	9.4616382	10.4704537	16.6574264	25.4161505	16.4360829	26.5576146	27.1739406	6.8724351	9.2633868	3.9512688	3.9512688	11.2288319	16.3634325	18.300869	18.6485111	31.6224493	14.3397607	12.849287	17.5641085	12.0649148	12.0845746	10.7017373	14.2837202	14.9411884	12.7972692	15.695477	3.9512688	12.4453909	11.9035869	9.0784832	9.3062255	14.6944319	3.9512688	8.4770562
48-49	29.0030517	9.5799097	11.2553893	9.6020126	18.132784	10.3283136	10.6711585	12.456761	17.5549792	3.8793223	8.536291	3.8793223	9.0803529	14.3728951	15.7125421	13.5571373	19.7616252	42.620308	7.1851727	10.5140913	3.8793223	10.9794632	10.5056583	19.5843604	18.918281	15.909525	33.8562729	15.7053958	15.0524992	14.2045681	13.7493139	10.0672048	9.9136749	11.4431809	16.0963777	11.9232673	19.1063219	3.8793223	12.1049885	3.8793223	7.2097045	9.5187934	12.6224904	3.8793223	9.1366302
48-50	24.8707946	8.3620964	14.1516	9.2505055	20.7656884	8.1721855	11.6536905	11.7910378	10.6890769	3.6482401	11.5484508	6.7124888	8.4580715	12.7327687	14.492403	15.5972838	18.9735816	18.7177615	6.0927809	3.6482401	6.159975	9.4530346	12.1475219	16.343075	14.9442975	16.9867356	25.7059046	12.6538732	14.2372148	13.029956	14.2542038	8.7163043	10.3753537	10.0282232	18.7351233	13.90829	20.046121	3.6482401	10.110439	11.3214768	6.7105284	9.6240861	10.0303379	9.2610959	7.6681663
48-51	33.9079779	12.0731699	10.7397569	10.9447155	23.762866	3.9586391	9.161959	13.2461224	19.1698017	3.9586391	3.9586391	3.9586391	3.9586391	14.5191855	25.4018769	14.7236396	32.3908388	32.7732084	3.9586391	11.9262947	3.9586391	9.8561343	11.3358266	17.7984391	20.5046247	16.8985541	32.7033503	13.1668223	13.2673606	18.1682354	12.9140067	3.9586391	10.8469127	12.6466418	15.8070978	12.1728455	23.2875264	3.9586391	11.9994695	10.2756288	8.4738836	9.0519922	17.1233214	3.9586391	3.9586391
48-52	21.4061481	8.5123203	8.9216711	8.942171	20.2115947	4.0133658	7.5750934	12.1219072	11.6914015	4.0133658	9.4144579	9.1544974	11.8254744	13.8662455	17.894019	12.9308215	18.2968939	18.6001382	7.5472971	12.674524	7.2341484	8.3557226	10.0733999	21.2069197	19.742865	16.1875739	15.8495891	11.862625	13.026258	15.9748192	12.4378708	10.0449879	10.4305861	10.3908985	12.6887524	12.1155777	17.7306908	4.0133658	13.2678787	8.0512153	7.3479803	8.5550968	11.8933718	13.9080622	9.1372802
48-53	19.7117253	14.2071853	11.4569005	11.3623771	14.8392216	10.686005	10.9090246	13.2939558	20.2270717	4.0086023	4.0086023	4.0086023	4.0086023	15.5079573	20.0478901	16.0904922	27.5288364	20.0923279	7.2521385	11.0082523	4.0086023	9.2108557	11.2014402	17.114026	21.2149348	17.7153203	23.0118382	12.9531761	14.7721597	13.0248799	13.2986293	4.0086023	12.9902153	13.4851525	17.5471771	13.3116232	14.4265403	4.0086023	13.392118	9.9060464	9.8543281	4.0086023	15.5922757	4.0086023	4.0086023
48-54	16.3929941	8.8596346	14.3816481	14.1852467	16.6240239	3.8112374	8.1821838	12.7221004	12.6875853	3.8112374	13.8323637	9.975528	12.839549	14.7443984	14.2534558	16.7090542	21.4367165	13.7117835	11.4066768	16.4712643	3.8112374	3.8112374	10.2769773	16.4126066	16.6001438	15.1685829	16.0670627	14.5351626	19.4435457	18.9054115	13.5077503	9.6126186	11.0878404	9.1472166	16.5863729	14.1524128	19.7281569	11.3744634	14.3180347	11.2223382	9.4609494	10.1606328	11.9890978	12.7266449	8.3348568
48-55	10.8501223	9.5001222	13.2009088	12.7723958	11.8840164	3.9086183	9.0154487	13.7422291	15.1123258	3.9086183	15.7687412	13.183859	14.4798823	15.411739	16.0888638	17.849692	19.143868	12.3629438	10.3580099	17.0393897	3.9086183	11.6364762	10.634517	12.9486704	16.3871885	13.7598872	11.3004464	12.1829835	18.4209675	16.5889767	9.5288494	10.9231522	10.3740312	11.1493255	9.9711334	15.9231468	17.0219831	6.8203376	13.6757988	8.6568989	7.6936392	9.2909142	10.7405307	10.6785259	7.8264814
48-56	21.2920751	8.2789481	15.2828683	10.7492586	15.9937247	3.7736519	10.8835269	11.3271264	10.7496697	3.7736519	13.86089	7.6942559	3.7736519	13.810884	14.6161792	15.9799807	14.928334	25.2920216	6.8414243	10.3743607	9.5346083	9.1114751	10.1344652	16.1446845	14.9451736	14.3837454	20.8825102	14.6468392	15.4159353	13.6499101	12.7912846	9.8841367	9.0388513	12.2239578	12.6029078	14.0991381	20.2925294	3.7736519	11.3969371	11.5230367	6.6511081	11.1001015	10.2360239	9.9020411	8.5261946
48-57	28.7064688	9.694676	9.8584256	10.5997227	23.7305556	3.8411037	11.5495954	11.8377938	14.6989972	3.8411037	8.7131565	3.8411037	3.8411037	20.4411767	19.6234409	12.7851042	23.8348047	18.8833293	8.3610061	10.1234761	8.9939244	13.7323002	11.5052686	18.1050667	19.1369122	20.5141064	19.5507389	12.0531327	14.1337778	15.1591655	13.6128928	11.7761454	10.9375009	13.7417985	13.8126751	15.3981017	24.2370188	7.7701166	11.8353132	10.6913065	8.3120385	10.2743367	12.7592702	10.760403	3.8411037
48-58	31.2046644	9.4110537	11.7894055	10.3478614	23.6431367	9.5378984	11.1527489	12.0938526	16.3103175	3.7715434	11.076642	3.7715434	9.0970261	17.9078066	18.3409968	13.9080729	21.096416	23.9527723	6.3106287	10.6321812	3.7715434	10.871295	13.1531255	13.8561215	17.5842589	17.0725978	30.3624735	14.866846	14.4592109	15.8907607	10.8644652	9.7131874	9.3450394	14.542615	14.6989621	12.0213541	14.3655054	3.7715434	11.909499	9.7363555	8.9500436	9.923649	13.2675249	3.7715434	8.7464883
48-59	12.9644978	10.6110092	11.318009	13.2993738	10.2796962	3.7273649	6.5879803	10.5267894	14.2223221	3.7273649	12.68699	13.1380661	13.1725719	14.0324577	11.4241275	16.2336272	18.4545674	10.770387	11.2746769	12.0702633	3.7273649	3.7273649	11.2894943	16.5916468	15.0570134	13.8197879	9.7020524	12.9113135	21.8003698	15.9424829	15.1734464	11.7155987	8.7840309	9.0940958	3.7273649	15.7983736	20.21863	5.6161304	13.7395615	11.030595	8.072965	9.9327081	11.8197918	12.0046895	8.8768055
48-60	21.1738665	9.1369732	13.0586019	10.3900496	11.569678	3.7459797	7.5807639	11.5258899	13.2691194	3.7459797	12.8808048	3.7459797	3.7459797	15.745078	15.2881712	14.531136	16.5866353	22.4213979	7.3024558	8.5928557	6.4042441	9.0648057	9.798519	18.7162743	14.1810017	16.4978945	15.914505	13.1953246	13.124724	15.1886117	9.7585976	9.2931292	10.5104121	15.898733	12.1140717	13.2876532	19.2295242	3.7459797	10.9739887	10.9938315	8.1654648	9.934226	11.8043037	10.5095472	7.7796628
48-61	24.5210519	8.8571079	22.5537874	10.0504634	24.1080387	3.8845196	3.8845196	10.904016	8.6502819	3.8845196	11.343758	3.8845196	9.2572775	15.6200501	8.6127853	16.5276314	8.9574121	16.2042656	5.2229207	3.8845196	7.0180535	11.8390729	11.7924828	16.0184999	14.3037757	20.8983788	32.1906292	16.1641736	17.9133827	12.2477947	13.0729089	11.2843974	11.639887	10.6844589	3.8845196	11.6544595	17.1883634	8.2341364	6.435196	10.9711004	3.8845196	6.8357674	8.7403521	3.8845196	3.8845196
48-62	19.5433474	9.4933088	10.0512002	8.7340326	14.5007698	3.9705341	9.4309329	12.1893825	14.2882442	3.9705341	3.9705341	10.1497887	3.9705341	13.6664909	21.5342655	13.0227836	23.4122938	22.7296306	7.1772798	3.9705341	8.3291798	11.2061641	3.9705341	15.3793108	16.215461	17.0278759	24.040385	11.4691103	15.7480727	13.014122	11.5338149	9.7118958	10.7080972	3.9705341	16.0223319	13.6909025	19.1678972	7.7715427	11.6194118	7.8920642	8.0491537	9.3547415	11.7350665	3.9705341	8.1645912
48-63	28.1264945	9.0969376	10.618131	8.7704127	12.9667395	3.7919682	9.8278227	11.4292609	11.972461	3.7919682	10.3683323	3.7919682	3.7919682	14.0141987	19.6026619	13.5369609	22.2469008	23.2442754	8.3545209	3.7919682	3.7919682	12.3102031	10.1175021	14.2733627	16.1558645	13.7978723	19.9754401	12.4449209	16.4538632	14.7037406	13.1164909	11.8853483	9.0588869	10.5165321	13.6065986	13.2130129	18.3218308	5.0460918	12.7487279	10.149339	7.402401	10.0346049	12.8880389	9.8305971	8.0249884
48-64	21.0542884	9.4079604	13.0619684	7.9901828	15.4760044	3.935654	9.8036712	13.1336522	12.4142676	3.935654	10.5080795	3.935654	3.935654	13.3256565	24.0356661	12.6016868	23.3383244	12.6364611	7.5877578	12.8377544	3.935654	8.8202235	16.4765942	10.9718936	18.7554001	25.7372661	21.1804801	3.935654	11.3378314	15.8653998	13.9119209	10.3016362	12.7479376	13.6209172	17.7205631	13.9183659	16.8539931	13.9462768	12.3015434	12.0372012	9.4120253	9.9060914	15.8529094	29.0351629	9.0357987
48-65	22.80903	9.3257036	26.5505878	11.7268261	13.4011363	4.1411414	10.204846	11.0508738	19.631072	4.1411414	13.6099779	11.2134063	4.1411414	19.7333075	16.0119615	24.6827166	28.0033929	22.6597795	8.3756517	12.1884617	8.8569407	9.7598853	17.1251889	14.9382821	21.4208999	16.8884574	24.5697192	20.3587013	19.7954186	18.7716479	16.6300492	12.3224377	12.4442026	11.8830108	14.3205081	14.0404974	20.767117	4.1411414	11.0132409	4.1411414	7.4175746	13.4376963	10.2130931	4.1411414	4.1411414
48-66	21.7337902	11.7177112	14.300911	8.3790395	18.2621432	3.7510649	3.7510649	10.4153209	10.8976551	3.7510649	9.0842182	3.7510649	3.7510649	12.7681582	15.5293267	13.166428	12.2779148	16.070702	3.7510649	3.7510649	3.7510649	3.7510649	10.4731641	15.1732317	14.7482745	16.7621171	20.5740485	14.4592603	14.6371218	18.0626679	11.8991067	3.7510649	8.0850148	3.7510649	15.7945134	12.6862364	22.0440289	3.7510649	11.9564447	11.4165721	9.1678783	9.4117318	16.4420863	10.4823124	8.6917969
48-67	18.0661294	9.8982514	9.5332221	10.6999265	15.7678072	3.9131449	8.975384	9.6266628	12.8545424	8.4256521	9.0905631	3.9131449	9.0937139	12.6898283	16.8939039	14.3326434	21.2135372	16.2470112	9.8341644	3.9131449	3.9131449	10.9343321	11.9124536	18.3401002	20.1528658	13.3321418	16.9054098	11.5416613	14.7280068	15.6773079	12.0128007	10.4602129	9.2192021	10.7890976	14.6455978	15.3922818	20.1681446	11.6703166	13.4889628	11.0996564	7.3785906	10.4665686	14.3850041	14.8908977	10.3971908
48-68	21.8375696	11.3138385	11.3217854	10.0043561	22.2081645	4.0597626	13.3566104	15.5757842	19.7513577	4.0597626	9.7072403	9.9149572	4.0597626	20.6325563	17.0570703	18.832767	28.4692287	15.2313522	10.3662117	10.8489664	10.0803216	13.992415	10.9300063	18.7562273	25.8026886	23.3797204	16.577118	14.0541241	14.522848	16.2421043	10.7678492	14.6186459	10.5769088	16.3618271	14.6213301	14.3480707	16.4649236	4.0597626	11.9311214	10.0472791	8.6884823	12.1745941	11.7140706	4.0597626	4.0597626
48-69	16.6767604	7.4013824	15.5206402	14.3898193	17.7645826	3.9734068	3.9734068	12.9827449	16.9499884	9.9863872	16.3305753	11.3474759	12.4490988	17.3195267	14.5925172	21.2210852	26.9510239	14.1183797	13.0900439	10.9172955	3.9734068	12.4888257	13.2675504	18.3566881	13.6514384	13.5193448	3.9734068	17.9581019	22.3348901	15.161086	14.1693004	11.0932445	9.2541917	14.6153146	23.6585395	11.1222402	17.6354872	3.9734068	12.813023	5.923456	8.0475932	12.2201811	11.2788502	3.9734068	3.9734068
48-70	23.953287	8.3121615	16.7875353	10.1068637	18.7930246	3.8185963	11.2524986	13.1822822	16.4954656	7.8839798	12.6685888	3.8185963	9.2357871	14.5257177	21.48707	16.0686659	27.529387	32.604296	6.8793018	3.8185963	3.8185963	10.5193583	13.5643541	16.2889345	18.7282813	22.7642648	37.1464889	12.208074	15.4637036	16.8476546	12.4160677	12.1923193	11.4520386	11.8264927	18.5403285	13.1811478	22.7057906	3.8185963	11.8578029	11.0614936	8.2367723	9.8275852	13.6845646	13.602537	3.8185963
48-71	17.3223326	7.1084833	15.8064907	12.6274374	33.7939127	3.7918387	10.4369484	10.5873005	14.1128596	3.7918387	12.7149689	3.7918387	3.7918387	19.3900597	14.5676678	17.3781778	12.8760678	28.5371096	6.1250694	3.7918387	3.7918387	10.7374327	11.3714784	15.8900049	14.1890276	16.4882796	42.1742332	18.2759226	17.2553701	14.2030067	12.445926	9.5870595	10.7077083	10.3847977	13.1962671	14.0471085	21.6361963	3.7918387	10.1417565	11.0560386	8.1218601	3.7918387	12.7306474	8.9870473	9.573811
48-72	33.5819175	10.9779545	6.1088185	10.4087327	14.7836602	3.8791834	10.6056414	14.1540631	23.8222192	3.8791834	9.2976406	3.8791834	3.8791834	16.3229063	31.6585591	12.1307981	42.8989586	12.6297909	5.4401797	3.8791834	3.8791834	9.3330686	13.1298776	19.9305443	21.6510083	16.3790829	25.9132752	12.4406889	12.5002412	15.919834	17.8286938	10.067769	10.5937956	10.3494603	38.2075429	15.8326364	19.5935434	3.8791834	12.5641801	11.2902455	9.4212416	11.0317339	17.3540517	13.7566394	11.0660565
48-73	21.1609054	9.3264149	10.0650261	9.7268232	13.9706061	11.2878558	10.5785921	10.6038185	12.6966287	3.861803	6.4860362	3.861803	11.7910499	12.5767635	17.8561113	10.4415554	16.8597146	26.2193814	6.9201556	9.9506944	9.2678561	12.0092019	11.8865334	17.4044364	16.7731844	15.0586255	18.3156131	14.3423462	15.1750027	14.7569051	12.0299797	9.047841	10.3223473	11.8308576	12.6655952	12.7843098	26.1345234	3.861803	12.2527572	14.2567536	9.2377428	11.2951283	13.7156281	10.716208	9.0762156
48-74	18.2045477	7.7515091	9.5131194	7.2654646	31.4012482	4.1568119	9.7174352	12.6715269	11.7649346	4.1568119	13.6886083	10.0644177	4.1568119	10.1979163	20.9669792	15.1841828	18.3630074	12.9914129	8.7509967	4.1568119	9.684938	15.1296129	14.73179	21.4546877	20.7888859	11.2821063	17.8951296	13.1515564	10.3999438	15.5332614	13.5680654	9.1666656	11.4353084	10.9738991	16.6686827	13.5055114	20.9709021	6.5396289	13.1184132	11.2491254	7.9094875	10.5164003	12.4450358	11.4432732	4.1568119
48-75	28.6807538	10.0333402	12.7811439	10.1209394	15.2641632	3.8681845	9.1004587	10.9246009	15.1711318	3.8681845	3.8681845	3.8681845	3.8681845	20.8522815	17.2412409	14.5187602	17.4363095	24.7906231	6.0535774	10.8653733	7.7104143	3.8681845	10.8971157	10.9036422	20.0404339	16.1600817	24.7304737	15.8490623	14.6490971	17.7280653	14.5742055	11.8307223	11.6507392	9.763002	18.0418144	12.3025609	25.5349287	3.8681845	13.5136461	11.2328139	9.441431	13.0761627	15.9291599	3.8681845	3.8681845
48-76	32.4400286	11.396272	14.9459503	13.1651932	17.9577755	4.0344053	11.8737889	12.4482189	18.0105894	4.0344053	18.4242864	12.5305951	10.3781811	20.0969207	19.1965508	17.5841718	22.742818	34.5770117	7.1741414	17.7758948	4.0344053	13.1949322	4.0344053	17.9584301	17.866241	19.7525861	29.3042561	23.0669002	17.4198102	19.8309951	13.7097479	9.507384	11.0259896	17.0531724	12.0467737	14.096886	22.6604392	4.0344053	13.6657822	9.4060973	4.0344053	4.0344053	12.278537	14.0752319	9.5139236
48-77	17.922666	7.6649187	15.3762611	11.401538	18.2436289	3.9843375	10.5309716	12.7047393	17.2170765	9.6612891	15.3393453	10.4594252	10.8480934	19.4193727	15.5038243	20.9709408	25.2768538	20.4925253	3.9843375	10.7327342	3.9843375	12.2510754	9.8311352	15.0156312	16.4039398	17.8672835	18.698218	15.9206607	19.881232	13.6508407	10.9405286	8.8078331	3.9843375	9.3971518	3.9843375	11.9797663	17.1572018	3.9843375	12.2921927	10.8853381	3.9843375	9.86371	10.3992183	3.9843375	3.9843375
48-78	13.7292781	8.4550559	17.5678574	11.5753202	29.7260534	4.0036023	10.32269	12.5801257	11.5084052	4.0036023	13.9583962	4.0036023	4.0036023	17.8968017	17.2934683	20.3135324	17.5246177	16.415016	11.704652	4.0036023	11.9876369	14.1598687	4.0036023	19.1325706	17.6473617	19.6900907	16.0801618	17.5922654	23.0592601	19.0175014	11.0960316	4.0036023	4.0036023	15.7438583	12.7677094	13.2546989	17.2817237	7.0131176	12.6956625	4.0036023	6.985039	11.4594593	12.1376705	4.0036023	9.9514702
48-79	22.5684234	11.3896106	14.3762621	10.2975681	19.9933208	10.3391996	8.8322541	11.2859233	20.0431845	4.0549099	4.0549099	4.0549099	4.0549099	11.7777569	19.4831195	11.8644154	10.7791629	19.3477316	4.0549099	9.3166075	4.0549099	4.0549099	10.1250957	15.5354093	16.2448614	22.3783597	17.4792943	20.0494597	12.3710895	13.8545432	15.06359	4.0549099	9.546617	4.0549099	18.5177715	10.7589517	18.8461129	4.0549099	9.9566979	11.0171336	8.0718991	10.8430115	14.5665563	4.0549099	4.0549099
48-80	25.0688542	9.9504722	28.6243413	16.0152648	43.9863387	14.5234438	7.5244214	10.8813046	19.3894083	9.2699906	11.6631011	3.9848237	3.9848237	24.49345	18.5796451	19.8846166	9.2631733	22.7617159	6.600389	13.2780502	7.4054648	3.9848237	13.4240523	20.6822297	3.9848237	22.4167044	25.1533977	16.1485669	20.2740179	13.6116086	16.6494238	3.9848237	12.0209205	10.2163767	17.7213448	18.3343145	23.4353337	8.0496507	12.4200763	10.5571388	3.9848237	12.3650274	11.2786866	3.9848237	9.1353872
48-81	11.6237187	9.869579	14.2601519	12.4323206	13.2851592	3.7806929	3.7806929	12.6988096	17.2393943	3.7806929	13.310389	12.7938939	15.3005571	12.8814571	13.7551154	16.7097548	15.8076739	11.991531	11.4241619	10.5353414	3.7806929	10.350185	11.0485369	17.8683923	12.7759264	14.3879344	3.7806929	12.2822464	16.3444536	15.8526679	11.702058	11.1541423	10.7209753	12.2292007	10.8625579	15.0970487	16.1177457	3.7806929	12.6700189	11.0225551	3.7806929	15.4571589	13.9061145	9.4578128	8.4520896
48-82	20.7068244	9.8323847	10.1634466	9.8543306	16.1411659	10.4263512	4.1137974	9.3107056	15.4913616	4.1137974	9.1871439	4.1137974	4.1137974	13.6897866	17.1673821	10.7817913	19.5546323	23.2529772	7.5153311	8.0494487	7.9160745	10.9154129	12.5770069	17.0764087	14.4213062	12.8234039	19.2024911	12.9081702	9.2528597	12.999266	13.7754181	4.1137974	9.9915283	13.7418153	11.4527576	12.5169355	23.6514133	4.1137974	15.1976486	13.2053421	7.4204976	11.1120874	12.3136647	11.5423826	4.1137974
48-83	34.7565226	9.3200497	14.5762195	9.4886051	9.5164019	9.4700237	10.5715289	13.7488159	21.2909171	4.0199651	4.0199651	4.0199651	4.0199651	16.4416092	18.6332267	12.8652044	22.958716	28.0391898	4.0199651	11.9926106	4.0199651	10.621566	8.5043348	16.8335011	17.8782974	16.307522	27.2126259	15.3055179	12.766175	15.5837002	12.2340893	11.8730129	9.6096939	12.6864491	14.4120782	13.0780042	16.768967	4.0199651	12.4475482	9.3139018	8.6342231	9.2843513	13.9317886	4.0199651	4.0199651
48-84	10.3930222	9.1014907	13.3615697	13.3716582	13.3399941	11.1199988	9.3464454	10.312258	13.5832288	3.9509376	15.2306303	12.786328	3.9509376	19.3194825	13.1141422	19.3669044	18.7177215	14.6381103	13.1681367	11.349182	7.0211895	3.9509376	12.4374248	13.208088	17.4345925	11.4274167	10.8217931	16.131081	19.5039443	17.5347369	10.7526167	11.1011567	8.9568502	9.1525254	3.9509376	16.5880537	18.4307798	11.9967355	11.5711582	10.7823077	9.4090142	13.0196376	13.3011152	12.3326335	8.810493
48-85	24.2064165	9.7425119	13.3383842	9.1143814	36.5426978	10.2091464	9.7781809	11.0552832	9.6976092	3.8259059	10.3170154	10.5782032	3.8259059	17.5646347	14.6216294	16.3729	17.5172092	13.1590357	7.1801181	3.8259059	9.7274414	11.8461557	11.4239843	12.3226262	15.4657087	25.1562944	13.3937234	14.5125125	17.1441865	13.5219319	11.6628704	8.3582319	10.3092804	3.8259059	12.2947147	12.0600161	18.6334235	12.3477926	11.0028389	3.8259059	7.9754321	10.7687526	12.5620903	13.1835864	10.6442456
48-86	25.0634549	4.0363513	9.3797468	8.6844313	17.2411867	4.0363513	8.6584769	10.5781874	16.1198308	4.0363513	4.0363513	4.0363513	4.0363513	14.2220715	26.0538326	14.2962344	21.5108593	23.1299174	6.6033689	4.0363513	8.0253268	8.7696861	8.5100838	15.2300215	18.5992752	16.4003819	25.1882683	12.6963963	14.2963515	13.7593965	12.0390209	4.0363513	9.227654	10.6411837	15.7880205	11.8897182	16.7755065	4.0363513	10.4492829	9.7995118	8.0815337	8.4824849	11.6768352	4.0363513	7.6735664
48-87	38.7389997	10.5316375	9.1641444	9.4581872	27.4756291	3.8606051	12.1180461	12.0038821	10.9498759	9.7282495	11.7041554	11.0255143	3.8606051	14.0411657	27.5253848	13.7939935	37.7382582	31.0586858	6.9430702	3.8606051	9.9676202	19.4653928	7.6039147	21.1138104	23.1198746	14.7685046	22.4612254	10.0895202	13.9882689	13.7760403	13.4130435	10.7476949	10.8655614	10.7759648	10.3870556	13.7936929	22.4689241	3.8606051	12.7962477	12.8841333	9.976984	9.4101854	13.7122769	11.3464289	9.9465996
48-88	37.4565507	9.7171756	10.4937463	8.7531498	14.8686156	3.9601911	12.5282554	12.2763378	14.4410596	3.9601911	10.1843781	3.9601911	10.0280869	14.92718	19.2226613	15.3002825	20.442364	31.2019213	6.5445495	7.8199821	3.9601911	8.9920155	10.6201047	18.5763022	17.8025359	15.0742803	27.0904086	13.4022415	12.2535878	16.7044224	12.7484762	8.593772	10.7977056	10.3777333	16.2418787	12.7202126	20.7489003	3.9601911	10.938729	9.1602021	8.8071221	9.9217112	12.5321294	3.9601911	8.7761756
48-89	17.8988387	9.9100481	10.6956406	8.6752931	10.7706127	10.2160333	9.8650554	9.373896	11.0977203	3.9069082	7.3152078	3.9069082	3.9069082	14.8925017	14.7810959	11.6676847	13.0147733	32.5469189	5.673095	3.9069082	7.2318914	3.9069082	11.4275531	19.0185604	15.57521	11.8090656	19.4399258	11.3541824	11.0584572	11.5415648	9.9980691	3.9069082	10.2232615	3.9069082	3.9069082	10.5684725	17.5569436	3.9069082	11.7190528	11.1236	6.2502123	9.6465423	10.3616375	10.4357332	3.9069082
48-90	15.1338432	9.44562	14.278187	10.4397423	17.4647975	9.3964355	11.3164225	11.5498267	15.4356109	3.9016668	15.6110122	3.9016668	3.9016668	15.8421301	19.0847669	18.4947062	18.2109644	18.8204108	5.5972586	3.9016668	3.9016668	11.3017711	12.4329836	17.8392781	16.5833633	16.472733	24.8681674	15.8027356	13.692869	15.5340108	11.5936898	8.8030405	8.4681071	18.001925	16.0036575	14.8129118	23.295492	3.9016668	11.0081908	11.0095943	3.9016668	11.9176458	12.0126644	3.9016668	3.9016668
48-91	27.1531468	10.639662	13.7645518	9.8588909	19.5956238	12.6027089	6.4689118	9.1302142	13.8283917	4.1529421	4.1529421	10.8030215	4.1529421	17.868167	17.1097879	15.1270192	20.0233871	24.4312137	5.2788683	4.1529421	4.1529421	10.8546005	4.1529421	19.1449061	19.3143656	20.6199173	26.5632795	18.717774	14.673502	10.6635017	12.3860299	4.1529421	11.5585611	9.2982918	16.5666642	12.7422976	22.761762	4.1529421	11.7960918	9.8339259	7.8866418	9.5779805	11.6254844	4.1529421	4.1529421
48-92	21.3030663	10.3318694	18.2314501	11.5175369	16.2783366	10.7844351	11.4933138	12.8843257	12.6844395	3.8810772	15.0858012	3.8810772	3.8810772	13.8196973	12.6651363	19.4920261	17.4477182	13.7367999	8.8701682	3.8810772	3.8810772	3.8810772	14.7995886	14.4650186	15.9001129	15.7405712	43.0187155	14.0462984	12.9957143	15.9722641	14.6847159	10.3292226	11.2160218	12.3262545	13.1684727	15.2734692	18.2290406	3.8810772	10.7232937	9.9379939	8.7748586	10.9085331	11.0026594	8.8185243	7.0155531
48-93	34.3506568	12.8018095	17.7483422	7.7408573	18.2465641	3.9897585	11.4757991	14.4957728	18.901205	3.9897585	11.2181865	14.5040311	3.9897585	21.6656425	29.2237641	18.1126962	16.9432399	39.4710703	5.1018861	9.978519	3.9897585	11.320583	3.9897585	16.3614955	20.7096076	25.6131258	30.0890198	11.6283487	14.7347614	13.6945368	14.9784108	3.9897585	10.5621999	18.4401702	11.7310502	14.8502016	23.3813989	3.9897585	11.122285	3.9897585	11.6983733	11.1294085	16.0508442	3.9897585	11.1311107
48-94	15.8067211	9.3619971	11.0432727	11.9480392	13.3889122	8.9239172	4.0635887	11.843759	20.4327516	4.0635887	11.5653029	4.0635887	4.0635887	9.6316556	20.5044087	14.3914904	17.3579092	26.3154054	4.0635887	4.0635887	4.0635887	8.2202954	4.0635887	15.9226455	18.9589754	12.4472952	22.4042148	10.0708762	14.0943029	14.4716899	9.7074393	10.128273	10.3255817	13.8008258	4.0635887	10.5730134	16.0041701	4.0635887	11.145039	4.0635887	8.2950007	8.2962901	12.6601776	4.0635887	9.5318382
48-95	18.8650184	9.0424291	8.9607991	10.664198	16.5193445	8.778324	11.1994091	11.1854548	15.1581429	3.6916083	10.5203236	10.4587244	11.6837179	11.2400497	16.1096749	11.6991767	19.6118481	17.5457047	8.1648659	10.276031	8.2250938	9.9984207	7.0643899	16.98931	17.5621998	13.0552513	19.3112926	11.6461287	13.4533814	12.2658584	11.8731767	10.5784049	10.9264122	10.0347795	13.5426062	12.9933761	19.0085919	9.8051227	13.0334406	12.1226412	8.7096923	9.5787099	13.6580291	17.3738599	8.368375
48-96	10.5871516	9.1456692	12.0620209	11.2584189	3.7535852	8.4282041	6.237123	11.5065538	11.4234306	3.7535852	14.4339236	8.2408936	12.2864733	15.3075742	11.5276886	14.5340256	18.9902713	11.6798162	11.1212726	10.3677934	3.7535852	10.9166059	10.5385868	11.5600493	15.6529686	13.2741493	13.327059	12.2734996	14.6119204	17.8169853	13.5931072	9.867577	10.7216485	10.7819746	3.7535852	14.7868068	16.116667	12.1782297	12.5930083	12.3031856	7.8274748	8.317324	11.259399	16.0890731	8.4782697
48-97	15.5388454	9.9755052	14.2434754	11.7133674	24.8410301	8.4713028	6.8958606	14.2873958	13.0902936	3.9129715	14.4719817	11.5905961	10.8473947	19.7880298	17.7010101	18.3621136	18.2120954	13.3356599	7.1828858	11.7424785	3.9129715	3.9129715	13.055536	19.3496139	18.1499787	13.2291474	15.1171386	15.7895817	15.5973768	15.4116815	13.2914344	3.9129715	10.8521944	3.9129715	13.6859466	15.7361066	18.7128428	3.9129715	11.3473992	14.3275859	8.626043	10.2990566	11.2741518	12.2119909	8.5183161
48-98	24.5082869	9.0240424	12.9301738	8.936047	16.6977161	3.9144405	11.5166416	11.6935507	12.9534748	3.9144405	9.2453969	3.9144405	3.9144405	15.3473332	17.7436455	13.0617039	11.8131742	35.2096949	6.0154399	3.9144405	3.9144405	8.9009788	11.7296686	13.5792549	15.5575616	18.3414167	27.203942	14.1236704	14.5789497	17.8321231	11.5701632	3.9144405	10.7236355	3.9144405	3.9144405	12.1659482	19.1332326	3.9144405	10.4644132	11.5397176	9.9761288	9.3089016	13.7016981	3.9144405	3.9144405
48-99	16.4618244	8.9595459	11.6370488	11.7718074	10.9322575	4.0209901	7.0918719	11.8931791	15.336757	4.0209901	11.043992	8.6695433	13.7789842	9.8260638	19.7699638	14.8762017	17.4543625	13.673496	9.7080826	9.8840416	4.0209901	10.2978272	10.5688485	13.7534617	16.3096778	16.3896049	15.2167726	13.3633859	14.5853977	18.3900687	10.3065512	10.137309	11.2650242	13.2646535	13.1222761	11.6325084	17.3598676	4.0209901	13.3285061	13.0914102	9.9392658	9.1586219	14.5257535	20.8866353	8.1810299
48-100	21.4655176	13.8660811	4.1128374	9.3812509	12.0498787	11.6590989	11.8470781	13.4748592	19.9394833	4.1128374	4.1128374	4.1128374	4.1128374	12.9423935	12.9555846	12.801854	24.0334243	28.9348966	6.3939472	4.1128374	4.1128374	9.5985089	12.088863	18.4068987	22.8493692	20.8961309	24.8208084	10.0030502	15.1830871	13.6009615	18.0690785	4.1128374	11.9032245	10.0348775	15.278084	13.2784939	17.009198	4.1128374	12.5348213	11.7814251	10.0592976	10.8436306	15.5395656	4.1128374	8.7289922
48-101	28.0953766	8.4175429	8.3489301	10.1829031	16.8156856	3.9197951	9.093598	11.9880339	16.0492884	3.9197951	11.6197153	3.9197951	3.9197951	17.8268231	19.3778846	11.7986881	20.9287081	36.6059171	7.14851	11.3750212	3.9197951	11.789131	9.8537255	12.6742091	18.6682894	21.868743	28.9726653	12.4554686	11.9870775	12.8385275	12.0798688	8.7885001	10.9065991	9.060221	12.2216455	12.998366	17.0401971	3.9197951	13.0958512	11.6078502	8.9898304	8.2270246	14.6545604	12.230205	7.6868801
48-102	25.4908145	10.3211821	14.4133043	11.792768	14.4360269	3.7718434	7.2756973	13.2792268	18.5746225	3.7718434	9.8062278	3.7718434	9.8885986	16.1929908	13.3952889	10.4323444	22.1951292	21.6343239	8.8371782	9.0591862	3.7718434	9.5242978	9.1234476	15.3756781	18.4943461	17.8347112	26.3716466	10.913823	12.2684098	16.986326	10.5754121	10.9527462	10.361567	9.9194288	11.7386434	12.7567285	17.0390066	3.7718434	14.4363523	11.2287632	9.182347	8.9556208	14.5086047	9.8635986	8.7822435
48-103	28.74835	8.2732362	17.819576	12.2175104	14.1224148	4.0562205	11.1706478	14.0107933	14.4440496	4.0562205	16.0278695	4.0562205	11.3476416	21.7522408	19.7342548	21.7686613	13.4568795	21.5109749	6.9394625	13.4369206	4.0562205	4.0562205	13.0920781	18.3266281	19.529655	18.31231	36.5000499	15.4333309	16.0723842	15.1931681	15.4705093	4.0562205	11.545094	4.0562205	4.0562205	14.7416839	23.0874158	4.0562205	8.908986	7.8755742	4.0562205	13.7030966	11.0073549	11.2475301	4.0562205
48-104	16.250452	10.3432841	16.0460273	12.5067575	25.8668361	4.0351325	9.223163	12.526072	9.4903583	4.0351325	13.2776545	12.1094238	4.0351325	22.3719471	18.9321188	18.1914661	15.6159928	15.4229702	7.6133126	4.0351325	9.3206526	4.0351325	14.4734018	17.7112488	19.3757759	19.2405557	12.5325273	18.0483921	15.8104521	18.4138105	15.3776655	4.0351325	11.1555952	4.0351325	4.0351325	16.5683748	13.990572	4.0351325	11.7089038	13.4229059	10.2762151	11.8668432	14.2164501	16.7310289	11.2829107
48-105	42.8279815	10.7937316	13.327412	9.7972716	16.6517206	4.1052381	8.807039	12.8871523	10.5049964	4.1052381	4.1052381	4.1052381	4.1052381	15.1295969	12.5291291	13.1916627	13.7096925	19.3513292	8.0882648	4.1052381	8.1740338	12.6355176	11.0272839	17.658713	18.7095962	15.5205679	33.6188354	12.7878885	15.938429	12.7231237	16.9064066	10.2379578	12.9506335	11.1959556	12.3601547	15.2859607	18.7120089	4.1052381	10.9342557	4.1052381	4.1052381	7.6302218	12.1619602	12.5015308	4.1052381
48-106	16.9464327	10.1472841	12.6431471	9.855646	10.9375052	3.9134896	9.2923512	10.7217534	17.8410355	3.9134896	12.1446469	3.9134896	3.9134896	15.6831539	17.8255373	16.555796	25.7905672	12.3261184	8.0654593	10.3570827	3.9134896	3.9134896	11.7597218	15.7728051	17.7810303	13.0082507	16.7315149	3.9134896	13.5859645	9.6048867	10.6759608	3.9134896	10.4826313	10.6976211	23.7937797	13.9587065	12.9863982	9.2186065	12.1049059	9.5214407	10.2207136	9.9568907	16.7622181	22.6431357	8.5455561
48-107	17.616935	9.4160645	9.9254619	9.3230339	13.6171412	3.8265765	8.0409484	11.5008945	13.6890528	3.8265765	10.0445046	3.8265765	14.0216041	14.5921266	13.0392095	12.6066517	21.1357044	15.4130522	10.6665453	11.4035669	6.6907985	7.9837238	13.7586181	18.155486	19.4899613	13.2357831	15.1500078	10.4629375	17.5112687	17.3975694	10.0568171	10.0623483	9.9967536	11.2926342	13.9306757	13.1112151	17.1551926	3.8265765	14.6263671	10.8771879	7.3214101	7.4467373	13.0045458	15.115362	9.5290773
48-108	23.1354057	8.3882295	11.9978211	10.6685592	31.4794342	9.2982652	11.2551036	12.0012316	11.4998193	3.752578	13.2882499	3.752578	8.1516414	14.3048481	18.0985929	13.9601685	16.0111873	12.1777879	3.752578	10.8782143	6.5317661	3.752578	11.7853362	14.0571534	15.849778	16.7828136	18.3517156	12.7830758	13.4664864	13.124466	12.1360517	8.9435989	10.5138941	8.7239589	18.4419043	13.9632857	19.0339571	3.752578	10.7677316	11.4605579	7.5755172	10.0600636	10.7014621	10.9651294	7.3959122
48-109	22.2962819	4.4989847	9.9594823	9.8596279	17.3612149	4.4989847	4.4989847	9.246348	4.4989847	4.4989847	4.4989847	4.4989847	16.2361663	15.1688082	15.0552346	17.447004	23.4795068	22.1537487	6.8100042	4.4989847	4.4989847	4.4989847	15.0425962	4.4989847	15.2488912	13.9178637	4.4989847	12.5174479	14.0109422	13.8222751	12.7758226	4.4989847	9.6173369	4.4989847	4.4989847	11.1746198	16.351206	6.1592818	9.9857073	9.76998	9.6225662	11.6165729	9.9205306	4.4989847	4.4989847
48-110	24.8259831	9.348707	9.8549499	9.122691	20.9907258	3.6958801	11.3144602	12.000186	12.9593794	3.6958801	9.5211493	8.9680522	9.8051508	16.5959449	16.9021887	12.5311032	18.2473868	20.3587433	7.7919282	8.6277774	3.6958801	9.580263	10.40352	16.8714354	17.2337186	13.4335365	22.2003644	12.6008033	15.1655111	13.5492779	11.052064	10.6274845	10.1167588	9.1614653	26.8129603	12.4991141	19.3981848	6.4430036	12.3445147	8.7775078	8.3576726	8.9340685	13.5489967	11.0957229	5.7333479
48-111	26.3790056	9.2468699	10.6647945	10.7571914	18.3830741	8.0661014	11.9530255	11.7085408	16.9188561	3.6004731	9.158734	9.4920342	9.2754469	16.025675	16.7329812	13.2886012	22.8863728	30.280124	7.4712483	10.881544	7.8197529	11.1478301	10.1535998	15.7918573	18.4286066	16.1379065	21.1144369	12.3919558	14.5382861	15.5075953	11.9801042	10.4715192	9.2484079	12.122492	12.7020338	13.6123625	21.2977765	9.8505222	12.9610962	10.3584382	8.2447193	9.3895614	12.3807787	10.7835703	8.8072705
48-112	20.3394492	8.8756834	8.9341803	10.2305109	25.7344685	9.0657907	10.3005585	11.5542396	12.068859	4.0539405	4.0539405	4.0539405	4.0539405	15.6024031	20.4234797	15.2036391	15.7900343	34.3382779	4.0539405	4.0539405	8.7712556	8.7298117	11.7083249	16.0066229	19.8806559	20.7392065	30.6359942	15.6295846	13.2493636	16.1378207	13.4508466	9.7245984	8.8748844	11.1083574	15.280956	12.2485466	19.6161209	4.0539405	11.338347	10.4477738	4.0539405	9.368358	12.1194328	4.0539405	8.344626
48-113	25.0721171	9.1609425	8.8460465	9.397651	16.5412239	7.9393536	12.3075064	13.1105328	12.241366	3.6483714	10.4751068	8.7997889	9.620007	15.6210553	18.4523794	12.803742	26.6660116	17.6983618	7.1274724	11.0608621	9.0659502	10.9916659	9.520902	17.2955382	18.0615731	17.350048	18.6088151	8.9048371	13.6884281	16.4857463	12.907264	10.4535181	10.5344326	8.6002565	19.4290487	12.753788	20.67585	3.6483714	12.9162498	12.3817781	7.8188801	10.3319327	13.1246034	13.1915103	8.3410514
48-114	24.824705	9.3907405	13.837686	8.9656562	28.4115666	12.1040407	11.1459655	11.9484576	17.0984964	11.6108427	9.9155015	3.8273361	3.8273361	17.2436348	21.9433779	10.2547732	16.4673533	26.8423516	7.503713	3.8273361	8.0316054	12.5919848	10.1776206	17.670825	16.6287412	16.1977848	25.1687563	13.5276336	14.7305704	10.2302044	11.9448883	9.7498337	9.6365823	14.2809554	11.3190954	14.6551955	22.7410236	8.2822952	12.8512499	10.3657972	8.9933314	10.3775572	12.4469065	10.5576847	3.8273361
48-115	14.9195409	10.2221958	13.0015045	9.3999239	14.8519416	4.3374213	4.3374213	11.9409018	14.7915353	4.3374213	4.3374213	4.3374213	4.3374213	12.1906739	14.4081058	18.7308462	18.0013444	19.9562908	4.3374213	11.7649065	4.3374213	11.8636799	10.8780024	16.856983	15.7135813	14.8083275	13.4156225	16.0538889	18.6014107	11.6629127	4.3374213	4.3374213	7.4591776	4.3374213	14.6048929	11.6295902	18.891626	4.3374213	11.6364563	15.2848392	9.2048621	12.0551921	10.7603311	11.1137369	8.888306
48-116	24.6681785	10.2595389	8.3700154	10.2202631	14.2451437	3.9391289	10.3867729	12.4405571	19.4415148	9.429045	8.6647263	9.0949117	3.9391289	16.8042667	20.0370228	13.7447984	26.4181079	26.776194	7.4408959	3.9391289	7.2575507	13.7403643	10.2661342	17.8318591	19.7388143	16.2803575	22.8805384	12.3061639	15.0886556	13.8700319	11.8231294	11.7953312	9.2333147	15.0609821	13.490923	14.4341131	23.8390415	6.2451584	12.2951376	10.3543784	8.8956325	12.1195136	12.3688228	3.9391289	7.2151138
48-117	15.0356367	3.8519049	19.2414772	11.4101555	18.0747766	10.2232787	10.116642	10.5179417	19.3443893	3.8519049	13.6953228	3.8519049	3.8519049	17.3284584	16.0273863	17.1721214	21.5937701	23.6849521	6.2001751	3.8519049	3.8519049	11.3997324	10.0682975	16.9106551	14.9698011	15.3071911	23.2518672	16.1304968	11.6231325	11.8829626	12.2084536	10.1801692	7.8276403	10.496181	19.657848	14.8643382	21.0115386	3.8519049	11.1451129	8.6166318	3.8519049	9.0132669	11.0188745	3.8519049	8.9084512
48-118	18.1110373	4.3989411	12.7590191	13.2167068	13.5186832	4.3989411	4.3989411	12.3013876	13.9336381	4.3989411	13.3313237	4.3989411	10.6426896	19.642077	16.2498421	13.6701125	19.9759227	23.2777199	7.2788783	13.6257894	4.3989411	15.9902333	11.8639454	21.7008617	16.0131722	14.1472794	12.1566408	12.1987675	12.8458235	12.0591427	14.9831836	4.3989411	10.6186237	14.2561001	18.1144035	11.8587129	21.2915527	4.3989411	9.0389631	11.7651724	9.9004695	10.0393047	10.2206389	4.3989411	4.3989411
48-119	17.6364796	8.2044231	15.7608302	14.3085306	18.0419034	3.8206838	3.8206838	12.2294689	14.9006086	3.8206838	16.7715586	11.575253	12.9503832	14.9632657	9.2823006	16.8744965	20.9115124	14.6613979	12.7635503	3.8206838	6.8608204	8.1993981	11.9358743	13.2444466	17.7798731	16.638864	11.1507948	14.8464567	18.5755437	16.3846055	12.6695719	10.7421933	12.3555911	11.2349041	10.1480253	16.9555172	18.6132087	6.9258735	11.8792487	3.8206838	3.8206838	11.2502768	13.4368467	9.9854996	8.3885864
48-120	27.8489018	9.6015212	9.4924325	10.3031837	13.5719201	3.8440044	13.3486831	13.0366569	23.692584	3.8440044	3.8440044	3.8440044	8.9859238	17.7816212	17.6684454	15.4856259	21.2812203	23.8148257	7.0617602	9.4234257	9.1891678	10.7488487	10.8761329	15.8367914	18.4074849	18.1022585	29.3660768	14.3710017	13.4463228	17.8006415	15.4945765	11.0760146	11.3366504	15.5955468	12.6899317	15.7139608	16.5638192	9.2919436	11.3313844	12.0134434	3.8440044	10.7679033	15.4480907	11.0261089	8.8464835
72-1	21.621227	6.876092	10.5264759	7.9434036	17.1794544	3.8060309	10.8945096	11.6827737	11.221458	3.8060309	3.8060309	3.8060309	3.8060309	12.6732651	17.5565786	9.8716	15.4464209	24.0812123	3.8060309	8.7718073	7.0292875	9.6549636	10.1309269	14.5059983	12.2504435	14.5348166	18.5342687	15.1863144	12.4748045	8.1690203	14.2825234	3.8060309	7.7818835	3.8060309	7.8237577	9.2580797	13.9608628	3.8060309	11.5436261	11.1653283	6.9044528	9.5536991	12.420667	3.8060309	3.8060309
72-2	36.5693631	7.6559553	17.308552	10.3678397	47.4403635	7.8751025	8.2947555	3.9521419	12.8222336	3.9521419	3.9521419	3.9521419	3.9521419	15.4686596	24.0371582	11.6724764	10.5955343	20.4089655	5.5872889	10.6091365	3.9521419	10.1209572	12.8351546	24.4952033	16.546571	17.5511031	27.2247805	14.7658624	12.6618551	12.9952428	14.711673	9.6692374	10.786667	3.9521419	18.8821465	10.7569274	15.0135686	3.9521419	12.0059012	11.1110397	8.8354333	10.4945944	13.7506676	23.161021	11.2269258
72-3	17.4137666	11.2112762	3.9168753	8.1511989	54.5842012	3.9168753	7.1273889	12.9835346	10.7191494	3.9168753	8.1593557	13.1321806	13.5207412	14.0972036	18.477576	14.6081788	21.4635126	8.4983792	7.1579442	3.9168753	15.232984	11.8937047	13.5270561	21.799267	18.841941	20.519945	11.4729693	3.9168753	12.4483953	17.3074864	12.9915376	11.3069956	11.2756625	11.3627329	28.3317643	12.7601514	9.8675593	3.9168753	12.2117787	11.1612341	6.9110404	7.982768	11.7825921	11.8402713	8.2759466
72-4	23.1467643	9.6193673	12.7179534	11.8000881	16.2476494	3.8651704	11.5107484	13.332757	21.4836978	9.1498352	3.8651704	12.2318705	3.8651704	19.8419606	17.0922079	13.2508811	27.1427578	12.0745891	6.2491291	3.8651704	8.9405109	11.0817794	13.5719892	21.3296402	20.288885	16.0169579	20.95548	20.3862384	15.362189	15.6758348	11.7763572	14.7688657	12.1819464	24.2010998	11.987939	14.0861947	18.8700329	3.8651704	11.3964017	17.4186904	8.0087444	9.5783107	13.5851628	3.8651704	3.8651704
72-5	24.6938045	3.978915	16.8364573	12.9957771	17.7864319	3.978915	9.6309384	14.0512247	23.0594134	3.978915	11.2036767	3.978915	3.978915	17.6335658	25.4192225	15.9945793	19.9992233	31.6489076	5.3092058	9.6096833	3.978915	11.0866128	10.77449	17.3957027	18.1548151	16.3353911	21.6023115	23.309974	12.908251	13.0963376	12.3107123	3.978915	9.7359363	14.1593727	17.1938444	11.0690559	16.8685969	3.978915	12.1242898	9.7005858	9.5346538	7.7664191	11.6902554	3.978915	8.4032069
72-6	28.4107294	12.0330813	10.8093225	10.5201546	18.2986619	4.0991394	12.0045608	13.7108149	16.4208257	4.0991394	4.0991394	10.8396288	4.0991394	18.4741381	18.4120623	15.6324615	20.4843189	18.817343	7.5113635	14.7340226	4.0991394	12.5207065	10.7536975	17.194783	21.1236777	17.3327312	23.2532129	18.4400346	12.1542964	20.0558101	14.6308123	11.2202726	9.6035414	15.8522727	17.7790463	16.0500724	23.6577234	7.4382467	12.3183142	11.9431781	7.9097541	10.8423981	14.5296166	9.6656434	9.4503703
72-7	20.3509546	11.9237865	11.7686819	8.2305363	30.7269268	4.0399868	9.5105292	13.115004	12.1148027	4.0399868	10.3790867	12.6385346	11.8524107	14.2254023	23.0412362	15.2414599	14.7530985	16.5259929	8.0571216	14.0444655	9.055654	8.2738746	13.51087	18.596739	22.4192719	21.0474534	24.4641526	13.9814641	15.5785536	15.8220234	14.6875866	10.8363687	11.0481817	11.1725039	13.8315528	15.2046801	17.0827956	11.2369516	14.3268594	12.0474906	8.9532106	8.8961281	15.3959048	10.2368102	8.3662597
72-8	34.0450493	8.9836137	7.8091411	10.4586025	14.619964	4.1595512	9.3092112	11.4476188	16.1729684	4.1595512	4.1595512	4.1595512	4.1595512	16.9766835	16.8183979	19.8709189	23.9061528	20.8523762	7.3672799	15.0178199	4.1595512	16.6729976	4.1595512	15.5696985	19.8075318	18.7482145	23.157471	11.9776122	16.9742162	11.9848794	14.5949302	8.7265764	12.2949276	16.6462807	25.0381698	14.9813213	30.3818753	4.1595512	10.946771	4.1595512	10.4242218	11.4438714	14.987813	4.1595512	10.6050806
72-9	12.838294	4.2372342	11.1298491	4.2372342	18.8073846	12.0864576	6.8735457	8.2373441	16.1047089	4.2372342	12.1054905	12.3811687	4.2372342	11.1713144	12.1619438	14.7063433	22.3539836	10.5122591	10.4229217	4.2372342	4.2372342	15.2520076	14.6848685	15.4405179	20.1484552	11.9573774	13.572862	13.8642472	14.8951342	19.8724432	17.110031	15.6752446	12.7520627	13.4629032	20.9193883	13.1216912	9.4502283	4.2372342	13.2905979	4.2372342	4.2372342	4.2372342	12.4563797	4.2372342	8.803005
72-10	9.531575	9.4580924	8.6543273	8.6784116	32.7085754	6.7716937	10.5168989	13.1071918	12.7665977	3.8678125	3.8678125	8.7480594	3.8678125	7.5896746	18.6937842	17.0005975	17.2609194	8.282201	4.974365	14.7707938	11.4964576	12.0598823	15.6212511	16.9832111	19.0874167	19.9237788	9.4768067	9.9585718	16.7963745	12.2141223	11.4652241	3.8678125	10.1441154	9.9795463	17.6263225	11.375707	13.1598569	3.8678125	12.9293337	11.6086362	6.1226239	7.0738779	8.9468422	11.8988349	8.7621096
72-11	25.8953824	9.2563458	14.9328037	8.031914	16.0164658	3.7657406	9.5449053	9.8594223	11.5167949	3.7657406	3.7657406	3.7657406	3.7657406	13.168697	16.9089687	14.4596196	12.6485979	25.4419483	5.2681594	9.8435558	8.7666916	8.2864616	12.1215803	14.6620785	20.8586007	22.5464586	20.5519165	16.9774205	12.8718718	15.609305	11.9143804	3.7657406	9.872251	16.2905884	3.7657406	12.7818217	24.6359416	3.7657406	11.0019533	11.2776839	7.6364844	10.0730449	14.1448472	10.1375079	3.7657406
72-12	15.0489009	10.5941515	12.4923007	9.474188	17.0894948	10.6364594	7.2473964	13.0267287	15.2755549	4.0888088	8.6789711	4.0888088	4.0888088	4.0888088	15.6648274	10.3155838	21.7804931	17.274349	6.3764442	13.0174287	4.0888088	9.6573155	13.7392716	14.1537575	18.6404804	16.3372797	20.4210504	12.2556586	13.2423732	14.2217346	10.0029486	13.2086932	9.7516365	4.0888088	15.3487042	13.1333813	20.097055	4.0888088	11.2946106	10.4855182	9.2151587	11.3683886	14.3342163	16.9717049	4.0888088
72-13	13.1735457	6.7605296	7.4811401	7.3647778	43.9249638	4.0131518	4.0131518	10.3999164	13.0418582	8.4249645	11.0587062	4.0131518	4.0131518	14.1704236	15.1990432	11.6942717	12.163733	9.3379498	6.0561157	4.0131518	9.220576	9.24932	11.2457935	14.7796275	19.3194681	21.8942461	12.8579996	4.0131518	15.5535761	15.0049041	9.3140469	10.6342581	11.5219692	4.0131518	4.0131518	12.013313	10.4524074	4.0131518	12.8301213	13.0341077	4.0131518	10.822274	14.246037	19.2779228	4.0131518
72-14	20.0110598	11.1346208	10.9164767	9.427017	12.910885	3.9594292	8.6894092	12.082291	14.5757017	3.9594292	8.2851955	3.9594292	3.9594292	13.044677	16.1954117	13.9200577	16.9111396	24.0998794	3.9594292	10.2840476	3.9594292	10.3875979	3.9594292	18.7482858	21.328393	11.1091383	24.7583833	15.0302056	11.7436496	15.1451414	13.761343	8.5058685	9.8617873	10.6415269	3.9594292	13.5405993	39.4116531	3.9594292	12.2000221	14.6785032	8.0631039	11.4594098	17.4755377	12.0443629	3.9594292
72-15	11.1507485	9.5527473	9.7334919	12.8109735	16.4690947	3.9865673	7.2023844	12.3451843	20.2014142	3.9865673	3.9865673	13.0094341	9.6150979	13.3828643	12.568423	16.4978046	20.1585466	8.2257667	7.700349	3.9865673	10.0453231	18.7567199	12.9955698	17.6344891	18.0769229	15.4012583	12.4210404	14.9504398	19.4820485	11.6027139	9.0735313	12.795521	10.0176062	9.2433726	28.0588779	11.219595	19.4330482	3.9865673	14.1201602	10.1007127	5.8252755	8.2895763	9.3483831	3.9865673	7.2929774
72-16	25.0250087	10.6512254	10.0443667	9.5642248	16.387964	3.8886975	6.4587666	13.0682872	19.210127	3.8886975	11.3110268	3.8886975	10.1690499	13.046507	19.0573053	14.0404869	22.7802005	26.8411211	8.2453146	3.8886975	7.8271477	12.3830959	13.2369522	16.0196933	19.7495183	15.8790446	24.6017168	16.4055359	14.872271	17.2110605	12.6448822	9.0984336	10.9796305	18.4484207	14.2958321	14.2551371	25.7511515	3.8886975	13.0645369	9.6074826	8.4995814	10.8207213	13.6254804	3.8886975	7.5331448
72-17	24.1282227	8.0888764	7.7015526	9.6767878	12.9051212	10.1914488	13.0274006	12.3971273	14.9245789	3.8333731	3.8333731	10.4508376	3.8333731	12.1655717	13.467905	13.5530387	18.6223239	37.8451138	4.8526606	3.8333731	3.8333731	12.4597143	12.9202931	17.265762	16.2505827	12.2692236	27.7147805	15.5673301	10.8481056	16.4418765	13.2819265	9.2205439	9.7917515	11.3111947	16.9558999	10.3516944	15.101898	3.8333731	10.2629461	9.3597196	8.3021654	8.3273609	11.741413	3.8333731	8.4244571
72-18	15.0960438	7.9861045	13.2453118	9.5338086	17.6584661	3.8386419	10.2396047	11.2391731	15.2213234	3.8386419	8.4841025	3.8386419	9.5821985	14.0419371	13.4266706	10.5696289	15.9354257	24.2879794	3.8386419	9.2499937	3.8386419	11.1000561	13.4835021	14.9384545	12.9003431	11.6904444	20.181247	16.5739368	14.8469548	10.6402709	12.5128392	9.1139095	9.4743231	3.8386419	3.8386419	9.4265144	16.4257371	3.8386419	9.5099168	10.0334689	9.0599967	9.7042707	11.137974	10.9714807	8.0463675
72-19	26.1297047	9.2742818	14.6412595	9.7254067	24.0374775	3.8541864	11.9082571	13.2405371	17.1689795	3.8541864	3.8541864	3.8541864	3.8541864	16.0176719	18.0366185	15.578802	24.6618947	25.0160763	3.8541864	8.9780773	8.1581555	12.649212	8.5349469	16.8689839	16.9515023	16.3730232	31.2151767	14.6697018	12.7647484	12.6725382	14.6961435	11.4243945	11.5952375	10.2001828	18.125959	11.5921747	16.534479	3.8541864	11.1694711	11.0080966	9.6849349	10.3123017	13.851283	10.6731494	8.8545136
72-20	21.2088183	8.2170597	10.5707719	8.8377011	11.7311544	8.5723186	12.7634468	11.4608402	15.7377469	3.8200441	9.6163952	3.8200441	3.8200441	11.4691555	16.4955094	14.265078	22.0005308	24.9973738	4.9268946	3.8200441	6.9503601	9.5343568	11.5891434	18.783117	15.2913784	13.5642812	22.291628	13.6642098	12.1215091	14.2945319	9.8308463	8.7167485	10.0110759	13.8195172	17.334172	10.3516596	14.7461938	3.8200441	10.8189645	10.0929716	5.9761375	10.7899229	10.797552	3.8200441	7.7349922
72-21	27.0173999	8.4033522	10.5383899	10.5762999	9.2690563	4.1192963	10.714131	11.7580055	17.8010448	10.675632	4.1192963	4.1192963	9.4852718	18.1543206	17.8254472	13.7833869	20.8728013	19.0338723	5.8845345	12.2862733	4.1192963	10.887372	13.1225488	14.8040043	14.6499033	16.3620097	19.7419705	16.3876088	15.6748794	13.1580705	11.2280686	4.1192963	8.6142838	13.1204586	13.4131579	11.273544	29.5706802	6.1705237	21.1605905	12.7964405	8.4313554	7.5335877	12.3551715	12.0880258	9.0571018
72-22	23.8118201	8.7935765	12.6681178	4.876818	21.3887216	7.0758795	8.9266878	10.0417321	8.9860519	3.8506542	9.4602907	8.9142228	10.5824361	13.5753453	17.5872043	13.2147418	14.442693	22.1642602	3.8506542	11.0527837	7.6170915	10.4121914	11.2407496	21.0860516	7.2931919	18.8961841	21.6259551	16.1536337	15.4496164	12.6166707	12.4353751	8.8617713	10.0477926	14.6066982	18.3381764	12.0792935	17.9652828	9.1854422	12.4778722	11.2107356	6.0054169	8.3449892	10.194628	10.5467131	7.6389754
72-23	24.5349704	6.8676675	3.9641612	9.4603191	18.6088736	11.2332905	10.088073	13.5463796	15.7865615	3.9641612	7.141013	8.7211907	3.9641612	17.9400576	17.5663433	17.1985958	17.5799397	10.7575954	6.5124835	11.7024433	10.2635932	3.9641612	12.5228854	21.0574916	23.0064952	18.1238671	13.2085363	3.9641612	15.0379278	19.0881279	16.7999246	11.4681571	11.9726146	10.4203643	21.2373739	11.8416953	10.5377887	3.9641612	13.7909747	3.9641612	9.7036269	8.8828627	13.8595324	12.2995952	7.2146113
72-24	28.193048	9.3190711	11.9802541	9.263024	18.0173961	12.4466202	8.0152019	12.5147105	19.5858129	4.2104292	10.291422	4.2104292	9.7191441	15.9208298	19.4469425	19.3766583	22.4772266	23.5416647	6.384705	12.7730883	4.2104292	9.1664207	4.2104292	18.8665481	20.6680563	17.3705016	22.8509016	15.3972311	16.001592	25.8149683	15.4643583	4.2104292	11.0849474	16.8524537	4.2104292	14.41361	33.5957949	4.2104292	11.0509896	10.5060155	4.2104292	10.849731	17.3514798	14.4048898	4.2104292
72-25	34.8465932	11.6369468	9.1577271	10.056969	15.395572	8.9079757	12.4770225	13.4544747	13.4798671	3.9931081	3.9931081	10.6842104	8.3789774	13.8476411	18.3777295	14.6530033	20.9411784	29.8695455	6.9430993	10.7837561	9.7822443	11.2354768	11.3789907	19.3117347	22.1653087	16.1509257	24.5962892	15.9234983	13.220639	20.0371155	14.0165549	11.7021257	7.6540277	11.6422308	3.9931081	15.3228637	29.2092479	3.9931081	12.1347393	10.3986918	9.7717131	11.3245758	13.6880751	9.9407909	3.9931081
72-26	26.2985168	10.0165009	4.0904507	9.004712	18.129417	4.0904507	7.3754407	12.2775023	14.1487704	4.0904507	11.2407469	4.0904507	4.0904507	17.4176986	13.6041148	10.4327302	23.9015299	14.2659872	7.3828654	10.6256542	4.0904507	12.0250506	14.6710164	16.5883312	19.1764849	16.9281033	16.8423066	12.8575318	12.0227761	13.3691196	13.7449483	4.0904507	10.4393115	4.0904507	13.3041379	11.4539717	15.1251661	4.0904507	14.3169559	13.5270889	9.1611447	11.7698871	10.7743412	12.4729424	4.0904507
72-27	21.0783022	11.593136	3.9415993	8.373595	32.3849532	8.4220409	8.8660834	11.2007681	13.7319264	3.9415993	9.2358466	9.565213	3.9415993	14.7908749	17.503993	15.9224774	31.502812	11.9302991	5.1348169	10.4137538	8.3607662	14.4298864	13.1916897	19.2720678	15.6146896	21.9776767	16.8052017	9.5451611	18.2527854	13.0763578	17.5665477	11.1377763	10.4537494	12.7940157	21.9805006	12.6108949	15.9783846	3.9415993	13.6932844	12.2780723	3.9415993	8.7779683	8.8670736	3.9415993	6.8550346
72-28	20.9727185	9.6750027	11.0916693	4.1838322	13.9414262	4.1838322	4.1838322	11.377882	13.6517533	4.1838322	10.8973759	4.1838322	4.1838322	15.4374958	17.3158756	12.6625182	20.377957	26.3543807	6.7456009	4.1838322	4.1838322	4.1838322	13.154665	19.8972139	19.2408852	17.4719956	23.0439811	14.3707636	16.2346586	13.053439	4.1838322	4.1838322	11.1720367	14.7953612	15.3097613	14.588049	19.5301565	4.1838322	11.6941325	9.496617	4.1838322	10.049876	12.6239191	4.1838322	4.1838322
72-29	30.1487745	7.6522391	12.8984355	8.048277	15.0019155	10.140649	12.1712802	12.6677488	14.6632161	3.962013	9.5798022	3.962013	3.962013	17.7641956	15.1756917	12.4473834	21.0575696	26.9697611	3.962013	8.7082981	3.962013	10.9042691	3.962013	14.4722789	17.3930951	18.2226561	28.1167391	13.3277694	11.7823334	14.5484464	16.27875	3.962013	9.506907	3.962013	21.3469702	9.2748773	14.5187915	3.962013	11.5276212	12.6620827	8.5290464	11.9833037	11.1740274	12.1393767	7.6549391
72-30	15.6713257	7.6806273	11.5914596	8.094718	15.9126266	3.8376018	9.6500549	12.2114952	12.4412018	3.8376018	8.7834565	3.8376018	3.8376018	13.9397816	18.4845143	14.7627891	15.8808617	20.8242785	5.1361281	3.8376018	3.8376018	12.2400639	11.2843704	14.1571868	14.2691448	12.6547897	19.3973348	13.6537844	3.8376018	13.1880264	13.3562246	3.8376018	12.0990274	15.0426244	14.0520856	10.5819427	16.5869825	3.8376018	11.7524934	9.5697688	7.2279808	9.1984298	12.0498031	3.8376018	3.8376018
72-31	14.0726915	9.8223146	12.7284233	10.8999561	10.3800097	9.0909275	6.4084814	12.9443148	22.3959905	3.8059328	10.8215272	14.0748442	11.6926038	10.9231672	12.1069431	11.9072134	20.2137824	9.5673065	10.2897723	10.7190577	7.5696364	10.3658868	12.3760978	12.5481399	18.2535881	11.5717378	10.6801263	9.5950442	16.0356249	18.8828235	13.333327	12.2542361	11.2732715	10.469893	16.29642	12.7528331	14.1794097	5.8474439	13.1729479	12.6415552	9.4452583	8.0810442	13.317733	18.3245282	7.1808174
72-32	3.8378965	11.0874875	3.8378965	7.5038028	18.6199004	11.1253313	3.8378965	11.8433192	11.7239455	3.8378965	9.8619058	9.4305232	10.0096405	12.0140659	18.0761071	15.5271794	14.4041643	10.282673	9.1236289	9.7987839	10.590866	16.8611678	13.2414961	17.5392863	15.3494394	13.2928133	9.3673956	9.3174639	21.4446586	13.313176	15.2613871	16.2049229	11.3348879	9.1350136	19.9725922	12.0756805	11.4660352	3.8378965	14.8007689	11.7659468	7.3301159	8.1352325	12.1785238	3.8378965	7.2840599
72-33	34.276393	8.7202654	4.0158541	10.778723	36.6567358	8.1170957	11.89687	13.4071384	12.6540039	4.0158541	9.3480657	4.0158541	4.0158541	20.4593845	25.2105239	15.8912166	17.7885088	14.7843894	4.0158541	12.5739607	4.0158541	4.0158541	14.2616923	17.9421378	24.3241057	18.9490896	27.5010668	19.6288373	13.4064381	14.6938976	16.5469114	12.3350311	9.7468362	11.1326538	20.8118753	11.7484882	18.6189442	4.0158541	13.0802123	11.376762	10.8757524	11.1754768	12.2141305	13.7602829	8.497767
72-34	27.4074071	9.9944567	11.3986248	12.3708834	35.9452417	8.0770982	10.5602902	11.6002391	15.2866531	3.6356312	8.939747	6.8954952	3.6356312	18.774021	24.3251927	14.0865174	21.2129019	15.2994203	5.3140105	8.138422	3.6356312	15.238017	12.497433	16.0427479	21.6598451	19.758274	27.0729688	14.2339208	16.0361254	15.4607235	14.3845597	12.6199403	11.3916314	11.4043168	28.2078762	13.1799782	19.1275969	3.6356312	12.3248933	13.5321308	6.8182867	8.5777869	11.2379232	9.1404143	7.8489859
72-35	18.4770159	11.0910126	4.0078878	9.2327687	35.4066986	4.0078878	9.5711248	11.4405183	9.9710984	4.0078878	9.6986585	4.0078878	4.0078878	14.7863714	24.8860805	12.3234608	18.8119586	10.312097	6.1277291	4.0078878	9.3896511	13.3647731	13.5825342	16.3452802	22.1427971	17.6514692	14.3117108	10.9905984	14.1244339	14.8882447	12.9090289	17.0135254	12.8494262	4.0078878	4.0078878	10.7884377	11.6939969	7.3406886	10.7867193	11.6207835	9.5798504	11.0797462	16.373446	16.1166991	4.0078878
72-36	18.0858118	7.6662106	19.0780695	3.8979857	21.2636079	3.8979857	7.7347269	11.6969106	15.1444085	3.8979857	3.8979857	3.8979857	3.8979857	15.8977412	20.5898613	14.994554	17.3580023	15.4980502	3.8979857	9.6031214	3.8979857	3.8979857	12.8590746	14.1219293	15.2986483	14.0706031	22.3910734	17.6370435	14.5032172	3.8979857	12.2880086	3.8979857	9.6447571	3.8979857	18.7434205	10.5898129	18.036206	3.8979857	12.3297598	12.096781	9.4002252	11.045356	12.0035839	3.8979857	3.8979857
72-37	22.6850159	8.994066	14.286673	4.1295962	16.9665034	4.1295962	9.5162692	14.2613614	16.649823	4.1295962	4.1295962	4.1295962	4.1295962	15.7415906	17.9967875	11.3048521	16.0453964	26.7247597	4.1295962	10.4077932	4.1295962	4.1295962	11.9810609	18.0509257	15.406684	16.890999	19.1788505	15.0408848	15.9145508	11.4219716	11.24177	10.8795299	9.0001646	9.609943	17.8601713	9.370278	11.4229178	4.1295962	11.6569403	4.1295962	9.3303795	9.8916478	12.0196246	4.1295962	4.1295962
72-38	17.4766936	7.4134489	15.7776883	8.7725502	19.7445566	3.8612143	8.5909187	9.2023989	13.3549042	3.8612143	3.8612143	3.8612143	9.0067638	12.2634672	15.0688913	13.3034501	19.69984	11.4559056	3.8612143	3.8612143	3.8612143	8.962689	14.2597935	17.485345	16.3099177	14.4893463	18.621006	9.8211651	14.4989374	11.9334991	11.3991524	11.0927089	9.3595818	16.5328472	14.3263863	10.5166415	15.2590212	3.8612143	10.3890485	9.2579799	5.9822804	7.8107269	8.6582324	10.7589152	8.3837141
72-39	22.1092163	7.3658911	10.2021795	9.851411	20.814663	3.9272645	8.831155	11.54553	15.2981413	3.9272645	8.7394144	3.9272645	3.9272645	15.5300771	19.0622536	14.34151	11.5266775	16.6876016	5.2658404	3.9272645	10.1218837	15.9131135	10.4805999	21.3411927	18.804372	15.9885326	16.9364826	12.1513888	13.3281655	16.8969538	14.8536354	3.9272645	9.7842228	9.8607198	19.3517547	12.1350785	17.3908837	3.9272645	12.1622664	11.6458885	6.9186168	9.1591805	11.5363812	15.8273306	3.9272645
72-40	37.6741089	9.4471581	15.9158154	8.1620837	14.9778886	4.082671	11.3414244	12.3028217	9.8208047	4.082671	4.082671	4.082671	4.082671	14.7096333	22.3642554	11.2152755	17.6732582	20.6366948	4.082671	4.082671	4.082671	9.3955065	12.3936861	18.8120666	17.2712501	16.2390246	25.899656	15.1022804	11.8699734	16.2543722	15.4432917	10.0639585	11.1662234	4.082671	12.8117545	10.3846903	15.4938102	4.082671	11.1761853	12.9765798	4.082671	10.0945526	11.5875154	4.082671	7.859885
72-41	12.1036963	7.8859311	10.3722652	7.4024103	11.3705476	6.7056131	7.6573622	12.801577	17.785629	8.4044494	7.4573557	8.8375907	8.7001102	12.6826639	17.817452	14.3605186	21.1385549	11.2502879	7.2906986	12.5476666	3.8387318	8.2582153	12.6598343	16.4948496	15.4063435	13.4407464	16.7073958	11.3103271	13.9022974	15.0850306	14.9478056	9.4116023	9.6155538	8.0651033	21.4524573	11.4897138	14.6027111	3.8387318	13.0157503	8.2066853	3.8387318	9.7501724	12.8827296	11.3531434	8.0065566
72-42	21.7021011	8.6570008	16.2381307	7.7417907	21.9585535	3.7641688	9.4547246	10.3825213	12.1349382	3.7641688	9.5085907	3.7641688	3.7641688	13.9668619	23.3105966	13.652555	16.2270587	20.6523618	5.1384828	8.705759	6.9284607	8.7169053	11.7577803	16.1994185	16.6891035	19.6672603	22.070465	13.8862995	12.6252582	9.163596	13.131635	3.7641688	9.2719792	10.29278	26.0326868	10.4135926	14.6418647	3.7641688	11.3457452	9.2129116	8.1255129	9.8417536	12.4964662	10.8127947	8.7618033
72-43	20.9550823	9.9891659	13.1272946	9.1200555	16.7183478	8.9282164	10.5535929	12.0433949	15.12774	3.8074823	11.1040224	8.2790504	10.9924332	13.1623778	20.2592889	15.5914866	19.2243312	18.7551127	6.9504582	9.6586529	7.8465262	10.0307865	10.4206385	16.6361324	18.9094198	17.7866317	27.8234847	11.4391035	12.2371795	13.4153619	12.420719	10.6131374	10.6958884	15.0615641	21.6889799	12.3261184	21.4349678	3.8074823	12.5069817	10.600312	8.1094609	10.4197115	13.8440192	11.9099872	9.752636
72-44	10.2830509	9.0522824	10.8700748	12.0427725	10.0487816	9.4462979	6.5249871	10.7846125	16.1521817	3.59487	8.8291795	3.59487	12.6916595	7.3825246	12.8025026	12.9393186	17.8509484	10.079773	9.1967814	9.1867867	3.59487	9.7285087	9.9422965	12.15717	13.8195483	11.1149242	11.4916176	8.5266317	15.8046157	13.5792431	13.1348592	11.2972489	10.4971206	9.2827513	10.4834623	11.2887927	14.1800757	6.480035	13.7501589	11.2478215	7.9590218	8.6888323	12.2897838	12.0862235	7.6024705
72-45	13.6840393	10.3889829	10.7711082	7.2293003	37.3678615	3.946808	3.946808	10.632795	12.3724825	3.946808	3.946808	11.0329742	3.946808	16.6675525	23.089379	15.5440367	11.1712204	11.9031429	6.3072313	11.4675206	9.6696531	10.0385311	12.8384258	18.2208467	18.9597403	17.5200394	13.1932375	12.3047437	15.2989585	12.059623	14.0475129	3.946808	11.3746304	3.946808	14.0101714	12.682914	11.6176574	3.946808	20.7830885	12.2664995	9.1911675	9.5947756	15.164331	19.0240673	8.7098116
72-46	21.1684346	10.5557941	9.9466021	10.4533477	13.3602079	4.1314347	9.6564159	14.9110251	14.1634762	4.1314347	11.4072959	4.1314347	10.2432417	15.315949	19.4186103	18.3944415	28.1948128	19.9027166	7.6735186	4.1314347	4.1314347	11.9768456	9.7848364	18.52523	16.1222205	16.4096329	28.0802654	17.3643866	16.3237772	16.865912	14.1982529	13.5980532	11.2933293	17.1164762	16.0017441	13.5634547	21.4520086	6.93389	16.7880271	4.1314347	4.1314347	9.8794129	14.8931303	4.1314347	4.1314347
72-47	3.87278	8.7767467	9.3727147	7.5705203	29.1785858	10.3156463	6.0525277	10.4947864	13.0204371	3.87278	3.87278	8.845762	3.87278	14.8789261	20.0981347	10.1459053	14.6803044	11.3461981	5.6129524	3.87278	9.2399368	3.87278	14.4732292	23.485569	18.1048988	21.9395725	11.5223513	8.8842729	11.6951271	12.9175368	3.87278	9.7243909	10.5501099	3.87278	23.4297345	11.6447188	13.1901905	3.87278	11.434233	11.31644	9.3523556	10.9324736	14.300733	16.4964492	9.1835213
72-48	32.2938545	9.7175519	10.5648093	9.8280461	63.5228844	10.7208894	11.7087694	9.8568101	13.8942751	4.0136718	9.4736945	13.9066324	4.0136718	9.9510868	27.6436534	16.2292323	29.3952839	13.8391672	10.5525502	12.9161457	9.2304572	12.0876953	14.9373196	22.1412937	20.3969603	17.1485927	13.1529575	23.2684501	10.8842384	16.2116094	15.6051605	14.9807546	12.3251385	4.0136718	14.0678988	10.5837573	16.7915144	6.9376682	18.0293811	11.2293723	4.0136718	9.8726595	10.9860659	4.0136718	4.0136718
72-49	20.555968	8.3309639	14.9992104	7.6467677	23.6605321	3.7951438	11.2755485	9.6697891	12.8011285	3.7951438	3.7951438	3.7951438	3.7951438	15.7620269	20.9416322	14.0686682	11.1764014	14.9410665	3.7951438	7.4135447	3.7951438	8.960017	11.6001099	15.9543668	13.776826	16.039193	21.4785662	15.1517312	12.6073444	9.3433581	9.9886238	3.7951438	9.391195	9.4334196	22.0858266	10.257711	18.2885364	3.7951438	10.8368236	9.5807738	3.7951438	8.8322134	12.46577	10.172328	8.6026261
72-50	15.6613037	9.3635461	11.2733563	13.0326665	14.2396213	8.4954945	8.3219091	12.8343618	18.239301	3.7544787	10.8786911	13.4208928	13.9320747	11.7727972	14.1146788	12.9418004	21.8707612	9.6641845	10.9946504	10.658725	3.7544787	7.4497321	10.1980434	15.9326269	17.7445648	13.7991064	14.4482039	9.7567147	15.0655966	19.2150039	14.7794614	10.4854512	11.1732276	10.0712056	10.9518063	11.8650952	19.1222028	3.7544787	13.8591639	8.7270169	10.5549366	10.1043062	13.5843881	12.2002312	10.7340834
72-51	16.1902016	8.3936959	10.4714394	9.8011706	37.0784674	4.019394	8.2562277	14.003241	24.6150612	4.019394	9.1770002	4.019394	4.019394	17.9847926	12.3694924	19.9163562	20.5073899	9.8263315	4.019394	4.019394	12.0192822	12.525603	4.019394	23.688407	18.9908899	17.5565524	12.0041961	13.0580757	17.3233196	17.431808	15.703006	4.019394	9.6408518	13.0736533	4.019394	12.8195193	12.9608619	5.9750137	10.3438673	4.019394	9.2222331	9.8534969	11.6454068	4.019394	9.4380142
72-52	20.4512427	10.1928491	11.0709094	9.1309716	14.3218609	3.9717367	11.0418204	11.978399	19.1749123	3.9717367	8.2750633	10.0966446	3.9717367	17.507639	16.4118614	15.9360585	20.3787651	28.8636763	5.6844512	9.9449129	8.6259319	14.2418995	13.9852811	16.0782503	17.9578477	17.6823232	33.1780901	16.8178137	11.4418424	16.0226821	11.0829833	10.549362	10.9304096	15.8043828	10.7089141	11.7797036	23.3739048	11.2191712	12.2811321	10.7246702	8.9491501	10.5695686	12.7236957	3.9717367	3.9717367
72-53	23.1605668	11.184574	13.7775362	10.7632796	17.6916518	9.8304207	12.0918484	13.7637274	19.0952805	3.8709757	12.5426771	10.3974332	12.1958638	16.4489981	18.6944098	18.6885416	22.1541166	28.432081	7.6558666	10.3260791	8.6504003	12.3466706	15.7369864	16.5896436	16.935494	21.0305347	26.4277745	17.0836847	17.6801353	17.9144187	16.5487914	12.8368933	11.7734142	14.4647379	14.3507336	14.6629674	26.8542335	5.8816512	12.7396295	11.1316914	8.7698116	12.1019918	15.2741907	11.0420188	9.2565172
72-54	24.4928052	8.8335512	16.8893966	6.8900982	16.8837227	3.9271562	10.1373796	12.1630986	19.4489089	3.9271562	8.8789847	8.4977104	3.9271562	15.044125	17.6365688	15.6385493	18.9742185	17.5192046	6.7473269	3.9271562	3.9271562	10.9183401	10.7630325	13.9462874	16.9281308	17.0876132	23.3029598	13.8820208	14.592541	3.9271562	11.3266071	11.6457377	10.8078524	9.8373739	22.8128152	12.5453114	29.9292467	3.9271562	12.192771	9.5435202	3.9271562	9.5115656	12.8749286	12.105808	6.3751854
72-55	16.9560268	8.9137043	13.4180918	11.432484	15.6779779	10.370557	3.8697329	13.064339	17.0194513	3.8697329	11.2730978	9.2923017	3.8697329	10.535395	16.2980185	13.5398757	25.8485831	14.6867811	8.7157542	8.8631182	3.8697329	11.09932	10.5842661	14.3782679	16.487778	18.9326598	12.4203702	11.5186247	15.1942418	17.579706	15.5942635	10.9458884	9.6491908	11.4895015	15.4948628	11.7189685	17.137306	3.8697329	12.3704258	8.3569568	8.5204383	8.3297223	13.2912279	3.8697329	8.2055733
72-56	23.7255982	8.2773666	14.9150597	8.2203177	23.5176787	8.6814871	9.633601	11.9006693	12.2158165	3.9900017	8.0823247	3.9900017	3.9900017	15.6181492	22.0973734	16.0658329	11.5977522	17.9230397	3.9900017	10.3499405	12.2515657	6.4993435	12.6726625	16.8520077	18.7756296	18.9755027	14.2229898	13.9998223	16.2847223	13.7517844	14.6341813	10.5832612	9.0998983	3.9900017	9.919978	10.2120229	12.7942344	3.9900017	11.7339051	8.2152128	7.7577999	9.4403971	12.3411679	9.5739476	8.7708987
72-57	13.9369816	7.9492191	12.5692862	15.2027955	12.2291641	10.8567788	7.623016	13.6459405	15.4010826	3.9756697	10.6183346	14.8061673	14.9222349	11.040165	9.1589157	16.109326	21.242317	3.9756697	9.9499519	13.7118563	3.9756697	12.6921855	12.9220726	16.9727077	16.0547712	12.982101	10.0938059	13.3199533	23.9803352	13.8983406	15.7252311	13.6620653	11.4921763	3.9756697	11.4277749	12.4136152	20.6979008	3.9756697	13.9525767	13.0959611	6.4113763	8.1097364	10.9908547	12.2893639	3.9756697
72-58	28.393093	10.9657121	8.612162	4.3730399	18.226737	4.3730399	6.9726389	14.2028127	18.2003625	4.3730399	4.3730399	17.565294	4.3730399	14.5744997	16.9962534	20.9007451	18.1278399	22.184754	7.31988	14.9776829	11.104361	12.949798	12.2001533	11.5086211	17.596367	27.1150961	23.574776	22.6253503	17.3513418	14.0138289	4.3730399	14.5390274	4.3730399	18.8702169	14.6224291	14.1596584	38.7506597	4.3730399	11.563974	4.3730399	10.6532253	13.3263004	15.1714374	4.3730399	4.3730399
72-59	11.0262744	9.4607667	11.6688605	11.643986	12.2192242	3.5961579	7.7608817	11.5964777	13.0960881	3.5961579	8.9913526	10.0163436	12.9310551	10.3189819	13.9058866	12.7789014	17.7229574	8.1755871	10.7172644	8.205866	3.5961579	9.9898772	10.8813525	15.0581443	15.0964114	12.6443989	9.8079376	9.5874569	18.4545851	15.6324328	13.0475607	12.841664	10.2478353	10.1791685	9.3740629	12.6939858	16.5362649	3.5961579	12.173716	12.4424651	7.9266959	9.719074	13.6018475	13.5933039	8.371947
72-60	21.1611484	10.0738094	12.4086507	8.8540874	13.8838106	3.8523188	11.2467125	10.6776685	13.3150666	3.8523188	8.5806336	3.8523188	3.8523188	11.9195411	14.938556	13.8521893	17.5869196	19.4715322	6.4434913	11.9489021	9.1315901	3.8523188	13.0415044	16.6550416	16.3357669	12.6639936	19.9436831	14.1669822	13.627569	13.9254043	11.6719069	8.3509432	10.4138208	13.3677812	16.3235963	13.3277362	23.0666684	3.8523188	11.35402	12.37152	6.8762741	10.1627191	13.6436028	9.4406118	8.0706155
72-61	25.4690656	9.091312	14.1888882	8.0732363	15.9189574	4.0304371	10.839493	11.3417647	28.9790767	4.0304371	9.9337664	4.0304371	4.0304371	14.3356225	24.5456478	14.840835	23.2079116	32.4136061	5.4058524	4.0304371	4.0304371	11.2576704	4.0304371	16.4278468	15.7713827	12.3751152	27.6788615	15.8981189	15.0658939	12.6714071	15.3569075	10.8770732	11.642493	13.1799581	12.9143017	10.5039881	15.2599664	4.0304371	11.3393754	12.6223827	9.8104338	9.5394964	12.9052038	4.0304371	7.8080164
72-62	13.5800679	9.371274	10.0374496	12.753504	12.0734166	3.6529874	6.9029977	10.8984401	11.7210905	3.6529874	8.8023737	8.9123228	12.2909372	9.7246728	3.6529874	12.5479182	18.6272708	3.6529874	8.5795079	9.4706789	3.6529874	3.6529874	8.8732886	14.274445	14.3090559	12.3977774	11.9727172	3.6529874	15.5652875	14.5607087	12.791859	10.7428084	9.7824444	10.2431026	10.5977321	11.5373487	15.2968674	3.6529874	13.1351641	10.0928757	6.4036238	7.5077441	10.7054455	7.2609771	8.4678159
72-63	11.45215	7.036771	9.2724234	12.5271742	12.3038968	3.8163988	7.002226	10.679565	14.5010953	3.8163988	10.834976	13.901255	12.7336065	8.7840744	13.8097916	15.7203121	18.8000986	10.5357076	9.5994095	11.1272698	3.8163988	9.5642084	3.8163988	17.9571131	14.2033541	13.1180878	15.3315701	10.5278192	18.0007798	13.7193941	14.3032678	12.8280988	10.8131184	15.1516336	3.8163988	12.8024109	15.9871975	10.9562156	14.992877	10.394179	6.9771486	7.8722396	13.3507705	9.8737816	3.8163988
72-64	28.1761094	9.2744479	16.9054837	7.9070276	22.4932098	11.9317451	10.9648768	10.2820177	14.9395492	3.9230781	3.9230781	3.9230781	3.9230781	16.5002137	13.370309	11.7342936	13.6170899	19.3537332	5.8908301	3.9230781	3.9230781	10.942488	3.9230781	12.9739745	15.898541	16.6835723	28.4660305	18.5425699	12.0384205	14.4757904	3.9230781	3.9230781	10.7928081	10.4625165	9.5738928	11.7365001	34.472411	3.9230781	10.4367222	6.6373442	3.9230781	10.7930467	12.9112533	10.6892796	9.3404983
72-65	22.8658307	9.4414341	16.0603795	3.9493833	26.1704631	8.8295268	9.3887977	10.6387484	10.9545133	3.9493833	3.9493833	12.0095692	3.9493833	15.343106	17.0006537	3.9493833	15.9458814	18.5395162	5.7120131	3.9493833	3.9493833	8.2272164	12.674122	16.0159574	22.8260906	18.4734921	26.6855532	17.0016674	17.6178895	10.4958299	8.7418179	3.9493833	10.2373051	3.9493833	13.473328	10.4888185	16.0401392	3.9493833	15.0534999	13.5918117	11.324042	9.3824844	14.8658636	16.318998	3.9493833
72-66	23.7686475	3.908708	13.7868446	6.500818	15.9428688	8.8040449	8.8379153	12.0758656	17.3495575	3.908708	8.91062	3.908708	3.908708	13.5587853	17.7490166	14.908467	20.9736278	21.2356208	6.0237625	3.908708	3.908708	11.0816632	13.7674366	15.4921366	15.4233637	16.1725627	27.0339827	10.3343148	16.1305546	14.1548459	14.2756314	11.0678791	8.7310596	13.5578102	19.79113	11.178804	15.3895084	3.908708	11.4912864	10.5421609	8.7835648	8.2249355	10.9593546	3.908708	8.5802365
72-67	21.6002095	10.8235883	12.8622948	10.1010161	16.1039675	10.2014638	10.5960145	13.1434529	23.5024778	3.9420125	9.1236754	8.2111479	3.9420125	15.2387642	16.8822823	15.5835042	27.4742955	23.2972586	7.0789037	9.968455	3.9420125	13.1584328	10.8062079	14.8860255	19.8091056	19.4432915	30.9807311	14.5590749	14.9827674	14.8216291	12.6052998	8.2516074	10.9469951	15.6730251	13.7190204	13.9389484	24.4720677	3.9420125	11.2009534	10.2309183	9.4404638	10.075603	12.2824418	9.7011344	9.5439106
72-68	29.2391779	8.5245721	17.8235877	10.1200815	29.034954	4.0586066	4.0586066	13.1373441	14.3301606	4.0586066	4.0586066	4.0586066	4.0586066	14.9508237	28.9272025	14.3975762	18.0208011	14.1492856	6.0100761	13.9150502	9.0197813	9.7236822	12.2686124	16.4512233	18.1885848	28.1902566	26.8794732	14.1692444	15.8726534	14.5503155	13.9970977	12.2231239	7.7045988	10.9541824	20.1566954	10.6992739	14.884026	4.0586066	12.6324137	4.0586066	8.9585763	9.1994995	12.075197	4.0586066	8.6437049
72-69	19.1626535	15.3002336	10.4461842	8.8624717	33.1485094	8.9196839	6.285116	11.8176175	9.3679242	3.7130258	9.5863855	10.1584274	7.446361	11.2656411	19.8248158	14.820305	16.7968411	7.9165938	7.0385204	13.0259615	9.7483854	11.4613444	9.1813987	21.5018561	20.7920208	17.0610235	9.9931185	9.2704033	16.9405554	12.8301301	13.4955247	9.7752983	11.9406356	8.5877496	12.3613776	14.8666989	10.3652549	3.7130258	15.0002126	13.9019552	8.8883598	8.3023547	14.7407398	14.4589294	8.004414
72-70	31.0539273	8.2182757	12.6671842	8.766751	17.9639902	3.9549811	12.5311856	12.1907262	17.0725097	7.6165988	10.300465	10.7348535	3.9549811	16.5088763	19.2304412	10.3130012	25.1152308	25.7923329	6.59792	11.353364	7.6758165	13.9701302	9.9776405	14.979819	16.9688089	13.4892578	26.9234512	13.9182739	10.9147658	17.8653577	9.836369	10.1612468	9.3549114	14.385135	13.0216207	13.3200988	22.6766107	3.9549811	11.0202405	11.0938691	7.1382452	9.3316705	12.413625	3.9549811	8.2152364
72-71	19.4446267	8.6030819	13.7097114	10.0220983	17.7711744	4.0237694	11.251825	12.080947	25.5263769	4.0237694	8.032012	4.0237694	10.8053974	14.5735579	18.4867845	14.1673639	25.0816764	24.5960312	5.2910699	4.0237694	4.0237694	12.4575785	8.3860893	18.5174608	14.9514384	19.6840265	25.5751581	11.3531765	11.1290091	15.897694	12.4828464	10.6467114	10.4812547	10.4064274	23.3778589	10.5615753	17.3123455	4.0237694	12.8679688	12.770139	6.7897669	9.8198135	12.6488266	16.5099481	9.441282
72-72	16.9302096	8.1028972	4.0116054	8.0499831	22.9727052	9.9188615	9.3522777	8.343197	15.9515838	4.0116054	4.0116054	11.970518	4.0116054	13.668179	19.2842799	14.8852145	17.9907081	10.5211281	6.9186399	10.1734069	12.7020349	12.4483526	4.0116054	17.1353161	18.3311498	14.8230375	14.5863192	11.0309457	14.5911511	17.7321342	11.7182464	13.0177895	10.9693966	13.7542494	17.0191333	12.9274708	10.8912708	4.0116054	10.8411038	11.5944024	4.0116054	9.8100798	10.942209	17.685872	9.523359
72-73	20.5246383	8.8422802	14.0093937	9.8480486	33.0663755	8.2570619	9.602532	11.4450364	11.7064154	3.7579583	9.8843854	3.7579583	3.7579583	15.4284189	21.179732	15.1574504	13.6475506	11.6871196	5.0266672	11.3192181	10.6898082	12.232025	11.3492371	15.4606208	19.2060469	20.1215377	23.4015411	18.7504101	16.3748753	15.2834967	12.2922805	9.3881049	9.8732801	10.954729	21.1506211	11.6822097	15.4273091	3.7579583	13.126617	12.1178983	7.0822371	9.1015372	13.8054573	3.7579583	8.2541121
72-74	19.2939161	8.1947907	3.8909221	9.4247255	24.0325972	10.7188883	10.1405639	13.3204552	15.1054178	3.8909221	9.2148786	3.8909221	3.8909221	12.667204	23.2938732	16.5564312	18.5589565	23.4562787	6.5335171	10.1704672	9.1048384	18.1151409	12.1352816	17.2870516	20.7577466	21.1953871	18.4455504	14.7359133	14.8556992	14.257578	9.9406054	10.7907587	10.90515	12.8350371	16.1433641	14.1149537	13.8959789	3.8909221	14.004516	14.1080014	9.1391241	7.2093765	13.1328174	11.160977	8.6230156
72-75	26.3081722	9.6230216	16.4878341	8.7393554	13.9794459	3.9271034	8.1497173	13.0970831	17.8276181	3.9271034	9.6935995	9.4587745	3.9271034	13.955342	22.2967608	15.2378699	22.5960798	25.0418654	3.9271034	3.9271034	7.8536622	12.8627271	13.0179237	17.2475413	14.3259785	17.1207947	26.290991	14.3316117	13.7339708	15.0510762	16.1307008	8.9788554	8.4027876	11.3969073	17.654624	10.7081488	17.315608	3.9271034	10.2863176	10.7894542	3.9271034	11.9096531	11.6571231	3.9271034	3.9271034
72-76	13.8955539	3.9685366	11.5911459	9.4109131	34.1377673	9.565311	9.5927775	9.1422096	12.4692393	3.9685366	3.9685366	10.9275987	3.9685366	13.3478037	23.3846902	16.2791549	14.4645222	14.6184031	6.2145819	3.9685366	11.9934065	15.2012655	13.3955199	18.9637393	20.7697904	27.3834198	21.9906904	17.2656213	16.4422507	14.5607001	14.4672248	12.9260196	10.7298003	13.0850307	19.9574574	12.4693995	16.7559279	7.4767166	10.7756247	11.8493952	3.9685366	8.9672187	12.8060796	3.9685366	3.9685366
72-77	24.4789743	3.9660529	10.2417345	7.6307692	20.3479327	3.9660529	14.7588029	14.0482482	17.2389595	3.9660529	3.9660529	3.9660529	10.986378	17.4521592	19.7917258	12.801757	18.6989147	27.6781817	5.6957692	3.9660529	7.9816693	11.8155757	11.3727588	18.5203369	21.2090574	15.1481127	30.567386	14.7275487	16.3705533	14.2508732	11.2644068	8.0125284	10.4301853	17.2940152	12.6132669	12.3686786	18.971423	3.9660529	10.4600541	3.9660529	8.9689226	9.5214346	15.2815523	9.5583558	3.9660529
72-78	15.9594193	9.0634226	10.6314449	8.0567384	21.1704524	3.9756126	12.7504648	11.8752847	11.3624734	3.9756126	8.046801	11.5088615	9.9561069	10.4425138	16.024501	14.8886469	18.443509	14.832307	7.166694	11.0943773	10.460625	12.0186203	14.0068603	16.8260997	16.684213	15.5491836	15.9863523	12.9942051	3.9756126	17.2852034	10.0750538	11.2688813	11.5144581	14.3469409	10.8947301	13.5407715	19.2282566	12.1850019	12.5823958	12.084008	7.9633944	9.7651853	14.6548864	20.776129	10.0639367
72-79	20.328889	7.0053519	13.2231804	8.8630811	10.5803215	10.0179757	10.3843976	9.4463684	14.4880815	3.8350808	7.388153	8.3884606	9.0637675	9.555813	11.3985165	12.5672665	11.5634478	25.4937643	3.8350808	9.5731486	7.7341685	12.626078	13.1120059	15.4800322	10.8656064	17.8749714	17.4447617	11.8390897	13.1655766	13.7319945	11.9828527	11.0740733	10.1002031	14.7820373	3.8350808	11.2686286	18.7435772	3.8350808	9.2028883	11.5708829	3.8350808	11.7063338	8.5186606	8.2213854	3.8350808
72-80	28.7169191	9.3561365	10.690098	8.4783027	13.7099552	3.7535749	9.1349873	11.6314098	18.9890277	3.7535749	8.5528309	11.0342825	3.7535749	14.2612869	16.4599034	13.017501	23.4463872	15.6908434	6.3373204	10.9851594	3.7535749	9.091414	11.583656	16.6678984	16.6765916	15.20877	22.0114556	12.1032701	12.1030469	14.3599164	12.6205891	12.0532425	9.8496249	11.9544349	20.3893545	10.5452439	15.1890147	3.7535749	11.9937886	11.3778212	8.0098941	8.637825	12.5501275	9.5306363	8.4411904
72-81	19.9620571	10.4520743	11.6867528	7.7287307	12.6750467	3.8240392	11.6563881	11.9359594	14.5059094	3.8240392	8.4774062	3.8240392	3.8240392	14.8590489	15.6670849	17.3948098	21.8797144	21.7829048	5.5480793	10.042735	3.8240392	12.697256	10.9543775	20.3828779	19.0661759	14.5280852	26.0793452	17.3913587	13.3159356	15.5046218	10.2923471	9.9355502	9.5513735	14.5568146	14.0690979	13.3103209	22.4871047	3.8240392	11.6438045	9.7372307	8.7881624	11.0037999	12.8072822	10.4347868	8.9785513
72-82	20.6764095	9.9417242	9.2408845	9.7163411	14.5260542	3.9982032	11.8761332	11.7653145	15.4368565	3.9982032	9.1767768	3.9982032	3.9982032	16.3963389	22.4231228	16.2894946	22.8796378	19.6818562	7.5380318	3.9982032	3.9982032	11.6064591	3.9982032	16.6682342	19.0235428	14.7467845	29.4722651	12.5242608	12.2593972	14.1048738	12.5436381	9.9552515	8.6452608	16.2285887	16.6725572	13.743161	19.0349917	3.9982032	11.4800636	10.5657324	9.0565312	11.3381832	11.8302536	10.5812225	10.6761659
72-83	23.8586445	8.4758208	13.5461245	8.7679152	13.0566287	3.8702095	9.5422941	10.9694362	16.2280422	3.8702095	8.4558549	10.1016868	3.8702095	17.2327634	17.1364153	14.1823572	23.0548669	25.5951968	6.5366414	9.5574911	3.8702095	8.8710775	11.4938793	15.3494186	16.5478416	17.9499837	22.0827784	13.420823	14.3116106	15.2194644	11.8096194	9.3254576	9.5694093	9.7853005	15.0750925	12.5386266	23.7012509	3.8702095	10.5919849	9.3651468	7.3833376	10.3056132	12.659244	10.7214122	8.4466563
72-84	18.5659122	8.038468	9.0142458	8.7134971	3.9121687	3.9121687	8.3832499	10.0098447	15.6378718	3.9121687	8.1874463	3.9121687	3.9121687	11.18043	20.0368143	15.143843	14.9245887	20.8708244	3.9121687	3.9121687	8.2945199	3.9121687	13.0860352	10.7976456	14.9989902	12.5192968	20.729764	12.1126455	13.4028732	15.8191207	14.2756024	3.9121687	9.6071082	8.7499307	3.9121687	9.6239287	16.8692831	3.9121687	10.6571961	12.7159225	3.9121687	11.0021239	13.0286585	9.9630671	9.100524
72-85	13.2727839	9.8966698	13.1896932	8.7728116	15.076783	8.853785	3.684358	11.3992909	15.12824	3.684358	9.6059746	7.6799259	10.5740712	9.5543442	12.8422303	14.6582563	17.7208133	14.6344589	9.9153631	12.4725662	6.9493626	13.5239101	10.4854224	17.4602586	12.3252941	12.2588673	12.5932187	13.7734068	16.8919931	14.1432463	13.5271256	13.6219945	10.8029662	12.2832451	12.4519562	11.6415696	13.1619166	3.684358	17.8058377	3.684358	6.6710183	9.1179393	10.78697	10.8071944	7.9758357
72-86	15.3156011	8.6596632	16.3046958	10.2561513	23.2627456	9.6285735	9.3418717	12.3243745	16.1690361	3.7523635	10.2007129	3.7523635	9.1962876	15.515269	15.8422644	13.4359526	15.1112412	18.7985454	6.2694283	3.7523635	3.7523635	15.5407223	3.7523635	16.534774	14.4144932	11.9408569	19.2203552	14.446183	15.056837	13.8525838	12.6102449	11.0244712	10.5324616	15.8300431	12.6190517	12.7922002	18.0385667	3.7523635	9.8002879	12.0983359	8.8824695	9.3131775	12.7814208	12.8842073	9.9378803
72-87	15.4793935	10.8754067	9.0388275	9.0394656	36.6427271	3.8631314	7.9880757	3.8631314	12.9310482	3.8631314	9.9701703	3.8631314	10.1585875	13.2937487	32.752099	11.3626319	21.4308438	11.7079067	6.2242845	10.8599181	12.1752804	9.4543246	11.6322267	16.9874332	21.5944179	21.8183689	18.8678917	11.4715417	10.4916998	19.0515505	11.0561412	9.8174401	10.8101981	13.4337889	22.5989749	12.099395	11.555657	3.8631314	11.5482752	11.5129933	8.7192162	10.0249621	12.8983105	3.8631314	3.8631314
72-88	15.3045405	11.1437573	11.2271659	9.9864081	10.5260638	3.9771163	3.9771163	11.6468826	19.912501	3.9771163	10.6708376	3.9771163	12.2921184	11.7782672	17.0365966	15.2969187	21.5657367	14.0503443	12.485267	13.6416204	3.9771163	13.7612681	3.9771163	14.4703017	18.8484176	14.2667138	15.1044522	12.8820708	15.4461404	21.5338618	3.9771163	10.3675505	7.9619903	21.862018	13.503472	13.7708961	26.2913595	3.9771163	13.3384063	3.9771163	9.4710172	9.9553087	14.9140772	13.456556	8.2304369
72-89	29.1090096	11.0057398	11.585643	8.4475514	14.9924847	4.2583106	11.2023536	14.4987689	14.8828241	4.2583106	4.2583106	4.2583106	4.2583106	14.5293892	18.6638971	16.9158301	27.1946445	18.5087139	8.0445872	14.8487619	4.2583106	14.0163568	14.4749287	18.1585172	23.9721049	14.7350116	17.7655653	11.9198961	16.2404802	18.6064927	4.2583106	8.6878014	11.7151711	17.5050945	22.5725917	15.1890242	25.6526342	4.2583106	14.3407766	8.1414033	9.0593188	9.6865836	13.4504235	10.9332222	4.2583106
72-90	20.4053685	7.8717922	13.861521	7.3590937	12.7281268	9.7747245	4.073812	12.325723	13.0996995	4.073812	11.414629	13.7307502	10.5334541	10.1667368	18.7378408	14.9027594	17.0661341	18.479663	7.5645557	4.073812	11.991058	11.8425145	14.3715617	18.132921	12.9531215	11.8938784	16.2132114	14.9784696	4.073812	15.8841466	11.8062776	4.073812	10.650481	10.7721702	4.073812	19.0947726	17.0263702	4.073812	12.8238874	10.578736	4.073812	9.5716443	12.2843815	4.073812	4.073812
72-91	22.2248214	7.3733073	15.3809889	7.2078976	10.6373514	9.8451573	12.198051	11.2479354	18.0676586	4.0516547	4.0516547	4.0516547	9.5222539	13.3109882	15.0261485	14.6567489	12.5010532	29.642247	4.0516547	9.6051149	4.0516547	7.9089351	10.0575265	19.6075895	17.8427188	13.4577837	21.6275178	15.3001808	13.3739412	11.6094419	4.0516547	10.0247948	9.3705713	12.8338135	9.6944297	10.0639007	10.66943	4.0516547	10.8733895	10.0761954	4.0516547	10.0867693	10.4975768	4.0516547	4.0516547
72-92	55.0880787	10.8722736	4.5466612	4.5466612	21.2537763	4.5466612	4.5466612	9.3421006	19.3415257	4.5466612	4.5466612	4.5466612	13.2674188	11.89656	17.6107894	16.5288765	22.837834	20.2093647	8.390127	4.5466612	4.5466612	4.5466612	14.8835885	20.7966678	17.8635274	15.2677512	23.1839635	23.8884779	4.5466612	29.8762236	15.1835579	4.5466612	14.5322754	13.6289325	4.5466612	13.2112042	27.9552561	4.5466612	13.3305324	10.2584116	4.5466612	9.2423234	13.688061	14.9316458	4.5466612
72-93	19.1996403	11.6934026	13.3856448	8.8437091	40.8822411	4.0752632	7.3843409	14.3920885	4.0752632	4.0752632	4.0752632	4.0752632	10.8750014	15.414568	16.1069164	15.8990981	19.5810152	9.9316476	5.8964802	13.2216823	9.5364874	12.3330564	14.1755066	22.2499721	23.3104243	26.4101203	27.8917396	17.5894443	18.2840836	18.0987091	16.71482	11.8578543	12.8411425	4.0752632	23.1553443	12.8799158	16.2524852	4.0752632	15.4530235	13.8951935	9.1646507	10.1148939	14.0461224	10.649396	9.4448112
72-94	34.9137806	9.4996447	8.1248026	9.9320704	22.7819334	4.0264295	11.0381217	16.9181044	10.5780261	4.0264295	13.9406439	12.3540608	4.0264295	17.0003229	13.6016891	13.2289759	32.2413846	13.7237319	8.4010754	4.0264295	8.918923	13.186432	12.8766848	15.7084122	23.6444226	16.5291884	17.5386298	4.0264295	19.3571011	16.8007751	14.8233277	13.1347232	11.8246972	9.7349028	18.5633786	12.7475827	26.1537791	4.0264295	12.8930176	10.8047798	9.1445114	9.6119135	14.4085653	4.0264295	4.0264295
72-95	26.7443271	9.8851808	12.406172	10.4033314	17.4986601	4.079205	9.9748743	13.7347903	13.3917801	4.079205	4.079205	13.866111	4.079205	11.9673288	12.0737219	18.0005459	13.8551025	19.1006609	7.5111136	4.079205	4.079205	4.079205	13.5737958	19.403866	35.9086599	16.4608257	22.2233614	11.8702853	13.297242	17.073416	13.4814847	9.9627377	11.595386	4.079205	4.079205	17.5627493	22.7545205	4.079205	11.4045268	13.6654832	8.5027032	10.8480906	11.8764628	4.079205	4.079205
72-96	20.1505784	10.0107783	12.8561859	8.0458329	14.9740765	3.677176	9.588731	10.9245352	13.9164581	3.677176	3.677176	8.4251009	3.677176	11.7393849	18.8224927	12.8931347	16.4970516	14.5590846	4.8729177	10.2072824	3.677176	8.9998157	12.2220542	16.1676832	17.3265345	15.2367633	25.0686173	15.1987021	16.29943	12.731971	12.8926798	3.677176	10.0241127	15.435667	12.2099793	12.8907502	14.9377131	6.3553517	11.6420774	12.5538096	6.0189589	9.5400133	13.3543873	11.6698849	8.0775769
72-97	18.1597896	9.9703376	9.8230463	7.9296129	21.4941695	3.829043	9.8526878	12.3773687	15.2030995	3.829043	8.6348538	11.4447518	11.1945145	12.7462832	17.3089475	11.9674389	8.6409042	9.062491	6.4294697	12.4927375	11.5088901	3.829043	13.3506051	14.3663521	17.6719526	18.6599391	10.107751	16.7338736	15.4383385	14.050779	14.4046933	3.829043	12.5387158	15.3646181	16.8507007	14.79285	13.2513743	3.829043	10.5912639	12.9110905	3.829043	10.1550069	15.5962315	16.524381	8.9222548
72-98	25.1208877	6.4139228	12.3656737	10.6058349	33.4094203	10.8779016	10.8937853	12.0892471	9.1605179	3.8170581	3.8170581	3.8170581	3.8170581	20.4342269	17.0360774	13.4045187	11.022092	13.0095445	5.6900065	9.5582962	10.7364778	11.9452414	11.5972484	21.6402466	19.6816994	18.423431	23.7184711	20.186191	15.4890007	13.2758027	11.3515189	10.2003086	11.3806462	9.6349166	15.5528175	12.6176302	15.0267157	3.8170581	12.1047691	14.5329105	7.4022339	9.5652353	13.4583158	19.0263963	3.8170581
72-99	35.4433081	9.0009765	12.4765488	8.3238305	12.3034061	3.8973755	11.3450704	13.4715042	20.4255722	3.8973755	9.1860412	13.2758652	3.8973755	13.2352627	15.8302503	18.8723915	26.8142078	20.0563238	6.3273133	12.634161	3.8973755	10.9565584	15.4912004	17.4069733	22.0963966	18.0751257	20.2509382	16.1971185	12.837334	13.4198928	14.8541343	11.3248228	10.8027021	10.9131384	12.3701628	11.9602879	17.5306269	10.8464774	12.2710739	10.5828974	8.6501481	10.8726288	13.0093819	3.8973755	8.7821888
72-100	12.2546058	9.7841938	11.0119102	11.0701746	13.0770932	8.7969344	7.4149848	10.2203683	13.6090793	3.5403055	8.6103142	11.0498979	10.5902005	9.9736642	15.8662294	13.3879777	15.8258691	7.8627233	10.0908458	3.5403055	3.5403055	11.9192075	10.1689594	14.6508522	16.7169443	12.8701278	11.1082906	10.7728219	15.4456367	13.5998029	12.2321027	9.6937629	10.1667182	12.9595619	13.0584715	13.3200878	17.863728	7.8820614	12.4707013	14.3993249	7.7628763	8.2274845	12.8738605	9.0061164	9.5197127
72-101	22.5315012	10.5178251	9.4949587	8.8365806	14.9650181	9.6899278	7.0797006	12.2067403	14.1087947	3.872855	9.532807	10.6846833	3.872855	12.5784469	17.7110647	14.0255648	18.5968153	26.9510213	8.4902386	10.3655653	8.4374913	13.6930668	9.7817947	15.000784	17.8502075	16.0401029	16.654632	14.7853492	12.2526944	14.5788116	11.0687622	11.02411	8.7665076	11.9279353	15.2822199	11.7641343	25.3998272	3.872855	11.1289122	11.9974866	8.2025052	9.6858252	12.0460875	3.872855	10.0468193
72-102	24.2845024	9.2717151	16.429922	8.6795229	13.378734	11.7286028	8.2706011	11.7548478	3.7636792	3.7636792	3.7636792	3.7636792	3.7636792	11.5467307	10.8309765	13.0189669	14.1530974	13.3238184	6.049965	8.6825434	3.7636792	10.3550817	13.2804237	13.8907478	17.6630158	11.5385044	32.2543261	14.6041942	14.4580731	11.3222608	12.389509	3.7636792	11.7156458	3.7636792	13.7212488	13.1839246	14.2100655	3.7636792	10.8427092	10.1226047	3.7636792	7.8393477	10.9600423	3.7636792	8.9149013
72-103	13.1948185	10.353023	9.1122928	9.3137014	26.8957263	3.8400613	6.5539848	11.6513859	10.0658749	3.8400613	10.5394129	9.8523809	10.2162482	13.0236222	16.7294514	12.7477386	12.8857792	10.0893235	5.3981254	11.3555873	11.0933464	12.9214665	10.5720623	15.6361617	15.662301	16.8900458	21.0999365	12.0934221	11.6418978	14.0346186	13.5721785	14.5131757	10.6733376	9.192324	18.6942462	11.9971245	12.7330108	3.8400613	11.5492632	12.2200408	5.5970073	8.6336617	10.9543193	13.4686182	3.8400613
[truncated: 137 more rows]
